# Supplementary material for: Calcium channel CNGC19 mediates basal defense signaling to regulate colonization by Piriformospora indica in Arabidopsis roots
Source: J Exp Bot. 2020 Jan 20;71(9):2752–68. doi: 10.1093/jxb/eraa028 (PMC7210775; doi:10.1093/jxb/eraa028)
Supplement: eraa028_suppl_supplementary_table_S2 [file eraa028_suppl_supplementary_table_s2.xlsx]

## Sheet: Sheet1
CNGCs	Identifiers	Organism	Sequence	Source
AtCNGC1	AT5G53130	Arabidopsis thaliana	MNFRQEKFVRFQDWKSDKTSSDVEYSGKNEIQTGIFQRTISSISDKFYRSFESSSARIKLFKRSYKSYSFKEAVSKGIGSTHKILDPQGPFLQRWNKIFVLACIIAVSLDPLFFYVPIIDDAKKCLGIDKKMEITASVLRSFTDVFYVLHIIFQFRTGFIAPSSRVFGRGVLVEDKREIAKRYLSSHFIIDILAVLPLPQMVILIIIPHMRGSSSLNTKNMLKFIVFFQYIPRFIRIYPLYKEVTRTSGILTETAWAGAAFNLFLYMLASHVFGAFWYLFSIERETVCWKQACERNNPPCISKLLYCDPETAGGNAFLNESCPIQTPNTTLFDFGIFLDALQSGVVESQDFPQKFFYCFWWGLQNLSSLGQNLKTSTYIWEICFAVFISIAGLVLFSFL…	TAIR
AtCNGC2	AT5G15410	Arabidopsis thaliana	MPSHPNFIFRWIGLFSDKFRRQTTGIDENSNLQINGGDSSSSGSDETPVLSSVECYACTQVGVPAFHSTSCDQAHAPEWRASAGSSLVPIQEGSVPNPARTRFRRLKGPFGEVLDPRSKRVQRWNRALLLARGMALAVDPLFFYALSIGRTTGPACLYMDGAFAAVVTVLRTCLDAVHLWHVWLQFRLAYVSRESLVVGCGKLVWDPRAIASHYARSLTGFWFDVIVILPVPQAVFWLVVPKLIREEKVKLIMTILLLIFLFQFLPKIYHCICLMRRMQKVTGYIFGTIWWGFALNLIAYFIASHVAGGCWYVLAIQRVASCIRQQCMRTGNCNLSLACKEEVCYQFVSPTSTVGYPCLSGNLTSVVNKPMCLDSNGPFRYGIYRWALPVISSNSLAVK…	TAIR
AtCNGC3	AT2G46430	Arabidopsis thaliana	MMNPQRNKFVRFNGNDDEFSTKTTRPSVSSVMKTVRRSFEKGSEKIRTFKRPLSVHSNKNKENNKKKKILRVMNPNDSYLQSWNKIFLLLSVVALAFDPLFFYIPYVKPERFCLNLDKKLQTIACVFRTFIDAFYVVHMLFQFHTGFITPSSSGFGRGELNEKHKDIALRYLGSYFLIDLLSILPIPQVVVLAIVPRMRRPASLVAKELLKWVIFCQYVPRIARIYPLFKEVTRTSGLVTETAWAGAALNLFLYMLASHVFGSFWYLISIERKDRCWREACAKIQNCTHAYLYCSPTGEDNRLFLNGSCPLIDPEEITNSTVFNFGIFADALQSGVVESRDFPKKFFYCFWWGLRNLSALGQNLKTSAFEGEIIFAIVICISGLVLFALLIGNMQKYLQ…	TAIR
AtCNGC4	AT5G54250	Arabidopsis thaliana	MATEQEFTRASRFSRDSSSVGYYSEEDNTEEEDEEEEEMEEIEEEEEEEEEEDPRIGLTCGGRRNGSSNNNKWMMLGRILDPRSKWVREWNKVFLLVCATGLFVDPLFLYTLSVSDTCMCLLVDGWLALTVTALRSMTDLLHLWNIWIQFKIARRWPYPGGDSDGDTNKGGGTRGSTRVAPPYVKKNGFFFDLFVILPLPQVVLWVVIPSLLKRGSVTLVVSVLLVTFLFQYLPKIYHSIRHLRRNATLSGYIFGTVWWGIALNMIAYFVAAHAAGACWYLLGVQRSAKCLKEQCENTIGCDLRMLSCKEPVYYGTTVMVLDRARLAWAQNHQARSVCLDINTNYTYGAYQWTIQLVSSESRLEKILFPIFWGLMTLSTFGNLESTTEWSEVVFNIIVL…	TAIR
AtCNGC5	AT5G57940	Arabidopsis thaliana	MAGKRENFVRVDDLDSRLPSSSVAFQQNYASNFSGQLHPIHASNETSRSFKKGIQKGSKGLKSIGRSLGFGVYRAVFPEDLKVSEKKIFDPQDKFLLYCNKLFVASCILSVFVDPFFFYLPVINAESKCLGIDRKLAITASTLRTFIDVFYLAHMALQLRTAYIAPSSRVFGRGELVIDPAQIAKRYLQRWFIIDFLSVLPLPQIVVWRFLQSSNGSDVLATKQALLFIVLVQYIPRFLRVLPLTSELKRTAGVFAETAWAGAAYYLLLYMLASHIVGAFWYLLALERNDACWQEACIDAGNCSTDFLYCGNQNMDGYAVWNRAKESVLKSKCRADLDDNNPPFDFGIYTQALSSGIVSSQNFIVKYCYCLWWGLQNLSTLGQGLETSTYPMEIIFSIS…	TAIR
AtCNGC6	AT2G23980	Arabidopsis thaliana	MFDTCGPKGVKSQVISGQRENFVRLDSMDSRYSQSSETGLNKCTLNIQGGPKRFAQGSKASSGSFKKGFRKGSEGLWSIGRSIGLGVSRAVFPEDLEVSEKKIFDPQDKFLLLCNKLFVASCILAVSVDPLFLYLPFINDKAKCVGIDRKLAIIVTTIRTVIDSFYLFHMALRFRTAYVAPSSRVFGRGELVIDPAQIAKRYLQQYFIIDLLSVLPVPQIIVWRFLYTSRGANVLATKQALRYIVLVQYIPRFLRMYPLSSELKRTAGVFAETAWAGAAYYLLLYMLASHIVGALWYLLALERNNDCWSKACHNNQNCTRNFLFCGNQNMKGYAAWDNIKVSYLQLKCPVNVPEDEEPPFDFGIYLRALSSGIVSSKNFVSKYFFCLWWGLQNLSTLGQ…	TAIR
AtCNGC7	AT1G15990	Arabidopsis thaliana	MMMQRNCFGFNLKNRGGEKKKASKSFREGVKKIRSEGLITIGKSVTRAVFPEDLRITEKKIFDPQDKTLLVWNRLFVISCILAVSVDPLFFYLPIVDNSGSSCIGIDTKLAVTTTTLRTIVDVFYLTRMALQFRTAYIAPSSRVFGRGELVIDPAKIAERYLTRYFVVDFLAVLPLPQIAVWKFLHGSKGSDVLPTKTALLNIVIVQYIPRFVRFIPLTSELKKTAGAFAEGAWAGAAYYLLWYMLASHITGAFWYMLSVERNDTCWRFACKVQPDPRLCVQILYCGTKFVSSGETEWIKTVPELLKSNCSAKADDSKFNYGIYGQAISSGIVSSTTFFSKFCYCLWWGLQNLSTLGQGLQTSTFPGEVLFSIAIAIAGLLLFALLIGNMQTYLQSLTV…	TAIR
AtCNGC8	AT1G19780	Arabidopsis thaliana	MYKSQYISGHREKFVRLDDTDSRVSMSSNATGMKKRSCFGLFNVTSRGGGKTKNTSKSFREGVKIGSEGLKTIGKSFTSGVTRAVFPEDLRVSEKKIFDPQDKTLLLWNRMFVISCILAVSVDPLFFYLPIVDNSKNCIGIDSKLAVTTTTLRTIIDVFYLTRMALQFRTAYIAPSSRVFGRGELVIDPAKIAERYLTRYFIVDFLAVLPLPQIAVWKFLHGSKGTDVLPTKQALLHIVITQYIPRFVRFIPLTSELKKTAGAFAEGAWAGAAYYLLWYMLASHITGAFWYMLSVERNDTCLRSACKVQPDPKVCVQILYCGSKLMSSRETDWIKSVPDLFKNNCSAKSDESKFNYGIYSQAVSSGIVSSTTFFSKFCYCLWWGLQNLSTLGQGLQTST…	TAIR
AtCNGC9	AT4G30560	Arabidopsis thaliana	MLDCGKKAVKSQVISGRLEKFVRLDSMDSRYSQTSDTGLNRCTLNLQGPTRGGGAQGNNVSSGSFKKGFRKGSKGLWSIGRSIGLGVSRAVFPEDLKVSEKKIFDPQDKFLLLCNKLFVTSCILAVSVDPLFLYLPFVKDNEKCIGIDRKLAIIATTLRTVIDAFYLFHMALRFRTAFVAPSSRVFGRGELVIDPAQIAKRYLQQYFIIDFLSVLPLPQIVVWRFLYISKGASVLATKRALRSIILVQYIPRFIRLYPLSSELKRTAGVFAETAWAGAAYYLLLYMLASHIVGAIWYLLALERYNGCWTKVCSNSSLDCHRNFLFCGNEKMDGYAAWTTIKDSVLQLNCPVNTTDNPPFDFGIYLRALSSGIVSSKSFVSKYFFCLWWGLQNLSTLGQG…	TAIR
AtCNGC10	AT1G01340	Arabidopsis thaliana	MAFSHDNRVRFKDEGKPLSSEYGYGRKARPSLDRVFKNVKWGFKKPLSFPSHKDPDHKETSSVTRKNIINPQDSFLQNWNKIFLFACVVALAIDPLFFYIPIVDSARHCLTLDSKLEIAASLLRTLIDAFYIIHIVFQFRTAYIAPSSRVFGRGELVDDAKAIALKYLSSYFIIDLLSILPLPQIVVLAVIPSVNQPVSLLTKDYLKFSIIAQYVPRILRMYPLYTEVTRTSGIVTETAWAGAAWNLSLYMLASHVFGALWYLISVEREDRCWQEACEKTKGCNMKFLYCENDRNVSNNFLTTSCPFLDPGDITNSTIFNFGIFTDALKSGVVESHDFWKKFFYCFWWGLRNLSALGQNLQTSKFVGEIIFAISICISGLVLFALLIGNMQKYLESTTV…	TAIR
AtCNGC11	AT2G46440	Arabidopsis thaliana	MNLQRRKFVRLDSTGVDGKLKSVRGRLKKVYGKMKTLENWRKTVLLACVVALAIDPLFLFIPLIDSQRFCFTFDKTLVAVVCVIRTFIDTFYVIHIIYYLITETIAPRSQASLRGEIVVHSKATLKTRLLFHFIVDIISVLPIPQVVVLTLIPLSASLVSERILKWIILSQYVPRIIRMYPLYKEVTRAFGTVAESKRVGAALNFFLYMLHSYVCGAFWYLSSIERKSTCWRAACARTSDCNLTVTDLLCKRAGSDNIRFLNTSCPLIDPAQITNSTDFDFGMYIDALKSGVLEVKPKDFPRKFVYCFWWGLRNISALGQNLETSNSAGEIFFAIIICVSGLLLFAVLIGNVQKYLQSSTTRVDEMEEKKRDTEKWMSYREIPEYLKERIRRFEDYKWR…	TAIR
AtCNGC12	AT2G46450	Arabidopsis thaliana	MNHRRSKFARIDSMGVDGKLKSVRGRLKKVYGKMKTLENWRKTVLLACVVALAIDPLFLFIPLIDSQRFCFTFDKTLVAVVCVIRTFIDTFYVIHIIYYLITETIAPRSQASLRGEIVVHSKATLKTRLLFHFIVDIISVLPIPQVVVLTLIPLSASLVSERILKWIILSQYVPRIIRMYPLYKEVTRAFGTVAESKWAGAALNLFLYMLHSYVFGAFWYLSSIERKSKCWRAACARTSDCNLTVTDLLCKRAGSDNIRFLNTSCPLIDPAQITNSTDFDFGMYIDALKSGVLEVKPKDFPRKFVYCFWWGLRNISALGQNLETSNSAGEIFFAIIICVSGLLLFAVLIGNVQKYLQSSTTRVDEMEEKRRDTEKWMSYRVIPEYLKERIRRFEDYKWR…	TAIR
AtCNGC13	AT4G01010	Arabidopsis thaliana	MAFGRNNRVRFRDWISEGTEYGYGRNKARPSLNTVLKNVRRGLKKPLSFGSHNKKRDSNSSTTTQKNIINPQGSFLQNWNKIFLFASVIALAIDPLFFYIPIVDGERHCLNLHRNLEIAASVLRTFIDAFYIIHIVFQFRTAYISPSSRVFGRGELVDDPKAIAIKYLSSYFIIDLLSILPLPQLVVLAVIPNVNKPVSLITKDYLITVIFTQYIPRILRIYPLYTEVTRTSGIVTETAWAGAAWNLSLYMLASHVFGALWYLISVEREDRCWREACEKIPEVCNFRFLYCDGNSSVRNDFLTTSCPFINPDDITNSTVFNFGIFTDALKSGIVESDDFWKKFFYCFWWGLRNLSALGQNLNTSKFVGEIIFAVSICISGLVLFALLIGNMQKYLESTT…	TAIR
AtCNGC14	AT2G24610	Arabidopsis thaliana	MEFKRDNTVRFYGDEKQTIEVGEKRVPLFKSTTAPFMKQEVLPKKSKTRLKIPRFGRFKVFPENFEIERDKILDPGGDAVLQWNRVFLFWCLVALYVDPLFFFLSSVKRIGRSSCMTTDLKLGIVITFFRTLADLFYVLHIVIKFRTAYVSRTSRVFGRGELVKDPKLIARRYLRSDFIVDLIACLPLPQIVSWFILPSIRSSHSDHTTNALVLIVLVQYIPRLYLIFPLSAEIIKATGVVTTTAWAGAAYNLLQYMLASHILGSAWYLLSIERQATCWKAECHKESVPLQCVTDFFDCGTLHRDDRNNWQNTTVVFSNCDPSNNIQFTFGIFADALTKNVVSSPFLEKYLYCLWFGLQNLSSYGQNLSTSTSVLETMFAILVAIFGLVLFALLIGNMQ…	TAIR
AtCNGC15	AT2G28260	Arabidopsis thaliana	MGYGNSRSVRFQEDQEVVHGGESGVKLKFKINGTQINNVKMMSKGKFLKAKVLSRVFSEDLERVKTKILDPRGQTIRRWNKIFLIACLVSLFVDPLFFFLPVMRNEACITIGVRLEVVLTLIRSLADAFYIAQILIRFRTAYIAPPSRVFGRGELVIDSRKIAWRYLHKSFWIHLVAALPLPQVLIWIIIPNLRGSPMTNTKNVLRFIIIFQYVPRMFLIFPLSRQIIKATGVVTETAWAGAAYNLMLYMLASHVLGACWYLLAVERQEACWRHACNIEKQICQYRFFECRRLEDPQRNSWFEWSNITTICKPASKFYEFGIFGDAVTSTVTSSKFINKYFYCLWWGLKNLSSLGQNLATSTYAGEILFAIIIATLGLVLFALLIGNMQTYLQSTTMRL…	TAIR
AtCNGC16	AT3G48010	Arabidopsis thaliana	MSNLHLYTSARFRNFPTTFSLRHHHNDPNNQRRRSIFSKLRDKTLDPGGDLITRWNHIFLITCLLALFLDPLYFYLPIVQAGTACMSIDVRFGIFVTCFRNLADLSFLIHILLKFKTAFVSKSSRVFGRGELVMDRREIAIRYLKSEFVIDLAATLPLPQIMIWFVIPNAGEFRYAAHQNHTLSLIVLIQYVPRFLVMLPLNRRIIKATGVAAKTAWSGAAYNLILYLLVSHVLGSVWYVLSIQRQHECWRRECIKEMNATHSPSCSLLFLDCGSLHDPGRQAWMRITRVLSNCDARNDDDQHFQFGMFGDAFTNDVTSSPFFDKYFYCLWWGLRNLSSYGQSLAASTLSSETIFSCFICVAGLVFFSHLIGNVQNYLQSTTARLDEWRVRRRDTEEWM…	TAIR
AtCNGC17	AT4G30360	Arabidopsis thaliana	MELRKDKLLMFYSEGKESKEAKWAVNDPMSKSYKLSLPSALRPDNLLPGNRLRYTDASKSKSSKVSWYKTILDPGSEIVLKWNWVFIVSCMVALFIDPLYFFVPAIGGDKNYPCARTDTSLSILVTFFRTIADLFYLLHIFIKFRTGFIAPNSSTRVFGRGELVMDPKAIAWRYIKSDFIIDLIATLPLPQIVIWFVISTTKSYRFDHNNNAIALIVLLQYIPRFYLIIPLSSQIVKATGVVTKTAWAGAAYNLLLYMLASHVLGAAWYILSVDRYTSCWKSRCNGEAGQVNCQLYYLDCDSMYDNNQMTWANVTKVFKLCDARNGEFKYGIFGNAITKNVVSSQFFERYFYCLWWGLQQLSSYGQNLSTTMFMGETTFAVLIAIFGLVLFAHLIGNMQ…	TAIR
AtCNGC18	AT5G14870	Arabidopsis thaliana	MNKIRSLRCLLPETITSASTAASNRGSDGSQFSVLWRHQILDPDSNIVTYWNHVFLITSILALFLDPFYFYVPYVGGPACLSIDISLAATVTFFRTVADIFHLLHIFMKFRTAFVARSSRVFGRGELVMDSREIAMRYLKTDFLIDVAAMLPLPQLVIWLVIPAATNGTANHANSTLALIVLVQYIPRSFIIFPLNQRIIKTTGFIAKTAWAGAAYNLLLYILASHVLGAMWYLSSIGRQFSCWSNVCKKDNALRVLDCLPSFLDCKSLEQPERQYWQNVTQVLSHCDATSSTTNFKFGMFAEAFTTQVATTDFVSKYLYCLWWGLRNLSSYGQNITTSVYLGETLFCITICIFGLILFTLLIGNMQSSLQSMSVRVEEWRVKRRDTEEWMRHRQLPPE…	TAIR
AtCNGC19	AT3G17690	Arabidopsis thaliana	MAHTRTFTSRNRSVSLSNPSFSIDGFDNSTVTLGYTGPLRTQRIRPPLVQMSGPIHSTRRTEPLFSPSPQESPDSSSTVDVPPEDDFVFKNANLLRSGQLGMCNDPYCTTCPSYYNRQAAQLHTSRVSASRFRTVLYGDARGWAKRFASSVRRCLPGIMNPHSKFVQVWTRVLAFSSLVAIFIDPLFFFLLLIQQDNKCIAIDWRATKVLVSLRSITDLIFFINILLQFRLAYVAPESRIVGAGQLVDHPRKIARHYFRGKFLLDMFIVFPIPQIMILRIIPLHLGTRREESEKQILRATVLFQYIPKLYRLLPLLAGQTSTGFIFESAWANFVINLLTFMLAGHAVGSCWYLSALQRVKKCMLNAWNISADERRNLIDCARGSYASKSQRDLWRDNAS…	TAIR
AtCNGC20	AT3G17700	Arabidopsis thaliana	MASHNENDDIPMLPISDPSSRTRARAFTSRSRSVSLSNPTSSIEGFDTSTVVLGYTGPLRTQRRPPLVQMSGPLTSTRKHEPLFLPHPSSDSVGVSSQPERYPSFAALEHKNSSEDEFVLKHANLLRSGQLGMCNDPYCTTCPSYYNRKAAQIPTSRVSALFDSTFHNALYDDAKGWARRFASSVNRYLPGIMNPHAKEVQTWTKFFALSCLLAIFIDPLFFFLIKVQEQNKCIMIDWPMTKAFVAVRSVTDVIFTMNILLQFRLAYVARESTVVGAGQLVSHPKKIALHYLKGKFFLDLFIVMPLPQILILWIIPAHLGASGANYAKNLLRAAVLFQYIPKLYRLLPFLAGQTPTGFIFESAWANFVINLLTFMLAGHVVGSCWYLFGLQRVNQCLRN…	TAIR
GmCNGC1	Glyma03g41780	Glycine max	MNAKGHKFVRFEDWKSESSFSPEQENSINNGNHKRRPSVGAVLKSIGRRLESVSEKMKNLTRASAVHPVSDGKKKLPPRKKILDPQGPILQKWNKIFVITCVMAVSVDPLFFYIPVINNARKRVDLDGVLQITASVLRTFFDLFYILRIIFQFKTGFIAPSSRVFGRGELIDDPMAIMKRYLTSHFIIDVLSIIPLPQVILLAINRNLKTSDPFVAKDLLKYSVLIQYVPRLLRIYPLFKEVTRTSGILTETAWAGAASNLFLYMLASHVVGANWYMLSVESEVRCWRELKNASLCHREYMSCGDRNQKNFTLLNLLNQTLLNQTVLNQTCSLVDPDTIKDPKTFNFGIFSDALDSHVVESTTDFPQKFFYCFWWGLRNLSSLGQNLKTSTDVSEIAFA…	Phytozome
GmCNGC2	Glyma19g44430	Glycine max	MNAKGHKFVRFEDWKSESSFSPEQEDSIDSGNHKRRPSVGTVLKSIGRRLESGSEKMKNLRRASAVHPVSDGQKKLPPRKKILDPQGPVLQKWNKIFVITCVLAVSVDPLFSYIPVINNEEKCVHLDGALQITASVLRTFFDLFYILRIIFQFKTAFIPPSSRVFGRGELIDDPVAIMKRYLTSHFIIDILSIIPLPQVIVLAINRNSKTSDPFVAKDLLKYSVLIQYVPRLLRMYPLFKEVTRTSGILTETAWAGAAFNLFLYMLASHVVGANWYMLSVESELRCWRRELRNASLYHRKYMSCVDRNPNVFTLLNRTCSLVDPDTIKDPNTFNYGIFFDALDSRVVESTTDFPQKFFYCFWWGLRNLSSLGQNLKTSTDVSEIAFAIFIAIFGLVLFS…	Phytozome
GmCNGC3	Glyma07g06220	Glycine max	MAAKGQKFVRFKDWKSLSSSSIEHNDSSNGGFLKRKVQPSLSSVSDGSITNLSCRNHVLDPQGATLQKWNKIFVITSVMAISVDPLFFYIPMIDDKKQCLALDGTLKITASVLRTFFDLFYILHIIFQFRTGFIAPSSRVFGRGELVNDPWAIVMRYLSSYFIIDILSIIPLPQLVILAMIPFPKCSVPYVGKDLLKYTIIAQYVPRILRIYPLFKEVTSTSGILTETAWAGAAYNLFLYMLASHVVGAFWYLFSVESRLRCWRRRLKNTTFLHESYLSCGSGNSTVQSLLKSSCPLTDPQQIQHLETFNFGIFIEALKARVVESNTDFPHKFFYCFWWGLRSVSSVGQGLETSTYAGEIIFAIFIAVFGLILFASLIGNMQKYLQSTTVRVEEMRIKR…	Phytozome
GmCNGC4	Glyma16g02853	Glycine max	MTAKEKKFVRLDWKSLSSSSIEHNDSSNDGFLKRKVRPSLSSLIDGSITNSSCQSHVLDPQGATLQKWNKIFVITSVMAVSVDPLFFYIPMIDDKKQCLALDGTLKITASVLRTFFDLFYILHIIFQFRTGFIAPSSRVLGRGELVNDPWAIVMRYLSSYFIIDILSIIPLPQMVILATVSIPKCSVPYVGKDLLKYTIITQYVPRLLRIYPLFKEVTRTSGILTETAWAGAAFNLFLYMLASHVVGAFWYLFSVESRLRCWRRQLKTTMIFHESYLSCGRNNPIVLSLLKYSCPYIDPESIENLATFNFGMFVEALKSRVVESTTDFTHKFFYCFWWGLRSVSSVGQGLETSSYVGEIIFAILIAVFGLVLFASLIANMQKYLQSTSVRVEEMRVKRR…	Phytozome
GmCNGC5	Glyma14g31940	Glycine max	MSTTPQEKFVRFQDWNSEKGSESNYPAIKITHSERFRTTLSSVSEKFQNGLESGSERMKRFRTSFKSFPYGSVLSRSFSSRKKILDPQGPFLQKWNKIFVLLCVIAVSLDPLFFYVPVIEDAKKCLSLDSKMEITATVLRSFSDALYIIHMIFQFRTGFIAPSSRVFGRGVLVEDSWAIARRYLSSYFIIDILAVLPLPQVVILVIIPEMSGFKSLNTKNLLKFVVFLQYVPRLLRIIPLYNEVTRTSGILTETAWAGAAFNLFLYMLASHVVGAFWYLFSIERETTCWQEACQRNTTVCNKADMYCNDYLGGLSKISAFLSTSCPIQNEDKKLFDFGIFLDALQSGVVESRDFPQKFFYCFWWGLKNLSSLGQNLATSTYVWEISFAVFISVSGLVLF…	Phytozome
GmCNGC6	Glyma04g41610	Glycine max	MNFQQDKFVRFRDWNSDKGSESNSPAIHVTRSGSIRNTLNSVSEKFQRGLESSSEGIKRFRKSFKSLPYNRVLSRNFSSRKKILDPQGPFLQKWNKIFVLSCLIAVSLDPLFFYVPVIDDNKKCLSMDRKMEITATVLRSFSDIFYIIHIIFQFRTGFIAPSSRVFGRGVLVEDAWAIAMRYLSSYFLIDILAVLPLPQVAILIIIPKLSGSESLNTKTLLKFIVFFQYIPRFLRIIPLYKEVTRTSGILTETAWAGAAFNLFLYMLASHVIGAFWYLFSIERETTCWQDVCRRNSTCNTAAMYCDNHQVLGTMSAFLNASCPIQVQNTTLFNFGIFLDALQSGVVESRDFPQKFFYCFWWGLRNLSSLGQNLATSTYVWEICFAIFISIAGLVLFAFL…	Phytozome
GmCNGC7	Glyma06g13200	Glycine max	MNFQQDKFVRFRDWSSDRGSETNSPAIHVTRSGRVKNTLNSVSEKFQRGLESSSEGIKRFRKSFKSLPYNRVLSRNFSSKKKILDPQGPFLQKWNKIFVLSCLIAVSLDPLFFYVPVIDDNKKCLSMDRKMEITATVLRSFSDIFYIIHIIFQFRTGFIAPSSRVFGRGVLVEDAWAIAMRYLSSYFLIDILAVLPLPQVAILIIIPKLSGSESLNTKTLLKFIVCFQYIPRFLRIIPLYKEVTRTSGILTETAWAGAAFNLFLYMLASHVIGAFWYLFSIERETTCWQDACRRNSTCNTTAMYCDNHQVLGTMSAFLNASCPIQDQNTTLFNFGIFLDALQSGVVESRDFPQKFFYCFWWGLRNLSSLGQNLATSTYVWEISFAIFISIAGLVLFAFL…	Phytozome
GmCNGC8	Glyma07g02560	Glycine max	MFESSYKSQYIGGQKEKFVRLDDLDSNCSMPSSSRGMKKLRFNLDSLPIPLPGRGRKRASKSFRLGMKKSSDGLKTFGRSLKTGVTTWAVFPEDLKVSEKKVFDPQDKNLLYWNKFFEILCIVSIACDPFFFYLPYFNHKSFCLAIDNSLASFAVTMRTICDFIYLLRISFQFRTAYIAPSSRVFGRGELVIDPRKIAKRYLKRYFIIDFISVLPMPQIVVWKYLYRSGRVEVLETKTSMLRIVILQYFPRFLRFLPLASEVKKTAGVFSENALLGAMYYLIWYMLASHITGSVWYLLAIERNGTCWKDACKEVEGCNTHFLYCGNSNKHRSGYDTWRNISETVLRSRCFVEGDASEFNYGIFSQAIQSDIVASVEVFPKFCYCLWWGLQNLSTLGQGL…	Phytozome
GmCNGC9	Glyma08g23460	Glycine max	MFDSGYKSQYIGGQKEKFVRLDDLDSNCSMPSSSRGMKKLRFNLDSLPIPLPGRGRKRASKSFRQGMKKSSDGLKTFGRSLKTGVTTWAVFPEDLKVSEKKVFDPQDKNLLYWNKFFEILCIVSVACDPFFFYLPYFNHKSFCLAIDNNLASFAVPMRTICDFIYLLRISFQFRTAYIAPSSRVFGRGELVIDPTKIAKRYLQRYFIIDFISVLPIPQIIVWKYLYRSGRVEVLETKTALLRIVILQYFPRFLRFLPLASEVKRTAGVFSENALLGAMYYLIWYMLASHITGSVWYLLAIERNDTCWKDACKKVEGCNTHFLYCSNSNKHMSGYESWRNVSETVLKSRCFVEDDSSEFNYGIFSQAIQSDIVASVEVFPKFCYCLWWGLQNLSTLGQGL…	Phytozome
GmCNGC10	Glyma12g23890	Glycine max	MFDCGYKSQYVGGQCEKFVRLDDLDSRLSSSSEAAVKTCGFSIDKLSHGGHGSSTTSRSFKRRIRKGSEGLKSIGRSLGLGVSRAVFPEDLKVSEKKIFDPQDKFLLTWNKLFVISCILAVSVDPLFFYLPVINDSFHCLGIDRKLAITVTTLRTFIDAFYLVHMALQFRTAYIAPSSRVFGRGELVIDPAQIAKRYLRRYFIVDFLSVLPLPQIVVWRFLQRSKGSVVLATKRALLFIILHQYIPRFFRMVPLTSELKRTAGVFAETAWAGAAYYLLLFMLASHIVGSFWYLLAVERNDFCWQKACSGNGYNKNFLYCGNQYMEGYSAWQNRSKDILTSQCSVDNDNSPFDYGIFKQALSSRIVSSKKFFSKYCYCLWWGLQNLSTLGQGLETSTYTG…	Phytozome
GmCNGC11	Glyma02g36560	Glycine max	MFDCGPKSEYMGGQRENFLRLEALDSTLSSSSDAGVIKSGFNIDKLSHGHGSSTTSRSFKRGMRRGSEGLKSIGRSLGLGVSRAVFPEDLKVSEKKIFDPQDKFLLLWNKLFVISCILAVSIDPLFFYLPVINDSFHCLGIDRKLATIVTTLRTMVDVFYLIHMALQFRTAYIAPSSRVFGRGELVIDSAQIAKRYLQRYFIIDFLSVLPIPQIVVWRFLQRSKGSDVLATKQALLYIILLQYVPRFLRMVPLTSELKRTAGVFAETAWAGAAYYLLLYMLASHIVGAFWYLLAIERNDTCWQKACSDIGCKENFLYCGNRHMEGYSAWNKTSEDIQSRCSADGDPAHFDYGIFGQVLSSGIISSKKFISKYCYCLWWGLQNLSTLGQGLQTSTYPGEV…	Phytozome
GmCNGC12	Glyma17g08120	Glycine max	MFDCGPKSEYMGGQRENFLRLEALDSTLSSSSDAGVIKSGFSIDKLSHGHGNSTTSRSFKRGMRRGSEGLKSIGRSLGLGVSRAVFPEDLKVSEKKIFDPQDKFLLLWNKLFVISCILAVSIDPLFFYLPVINDSFHCLGIDRKLATIVTTLRTLVDAFYLLHMALQFRTAYIAPSSRVFGRGELVIDSAQIAKRYLQRYFIIDFLSVLPIPQIVVWRFLQRSKGSDVLATKQALLFIILLQYVPRFLRMVPLTSELKRTAGVFAETAWAGAAYYLLLYMLASHIVGAFWYLLAIERNDSCWQKACSDIRCNKNFLYCGNQHMEGYSAWNKTSEDIQSRCSADGDPAHFDYGIFGQVLSSGIISSKKFISKYCYCLWWGLQNLSTLGQGLQTSTYPGEV…	Phytozome
GmCNGC13	Glyma12g08160	Glycine max	MAADCSRFVRFQDDAELAKLPTTNGGNGIKPNETQVAETSGEKGLKKDTRKFLKARVLSRVFSEDYEKVRKRTLLDPRAQTIHRWNKILLVACLVSLFVDPLFFYLPLVRDEVCIDIGTTLEVFLTMIRSMADVFYMIQILLKFRTAYVAPSSRVFGRGDLVIDSSKIATRYLIKGFWLDFVAALPLPQALIWIVIPNLGGSTMANTKNVLRFIIIFQYLPRLFLIFPLSSQIIKATGVVTETAWAGAAYNLVLYMLASHFLGASWYLLSIERQEACWRSVCDMEEPSCQYGFFDCKRVEDSLRASWFIASNITILCSPKANFYQFGIYGDAVTSQVTTSSFFHKYFFCLWWGLRNLSSLGQGLLTSTFVGEIMFAIVVATLGLVLFGLLIGNMQTYLQ…	Phytozome
GmCNGC14	Glyma13g39965	Glycine max	MTFANSRSASFEDDPELAKFPSTNGDNGVKIKFHIDGTQIPEPSSNMAQKKVTGKFLKARMLSRVFSEDYDRVNRRVLDPRGQTIHRWNKIFLVACLASLFVDPLFFYLPVVRDEVCIDIGITIEVILTLVRSVVDVFYVFQILMKFRTAFVAPSSRVFGRGELVVGYYKIAFRYLRKGFWLDFVAALPLPQVLIWIVIPALRGSTMANTKNVLRFFIIFQYIPRLVLIFPLSSQIVKATGVVTETAWAGAAYNLMLYMLASHILGACWYLLSIERQEACWRSVCDLEKSFCQYGFFDCHRVKDALRVSWFMASNITNLCSPNANDDFYQFGIYADAVTSKVTSSAFFNKYFFCLWWGLRNLSSLGQGLLTSTHVGEIMVAIVVATLGLVLFALLIGNM…	Phytozome
GmCNGC15	Glyma10g06121	Glycine max	MVSDRSKSVRFQDELETNKLMDNNKESHLSMVSFNEVSNDKQKGGKDAIGNKSSEDGRELSRVFSEDYDAAEILVLDPRGHRVNTWNKIFLAACLLSLFVDPLFFYLPVAKKDKCIDMSVGLEVFLTIIRSLIDAFYIIQIYFRFQTAYIAPSSRVSGRGELIIDSSKIASKYMRRDFWLDLMAAQPLPQVLIWAVIPNLKGSQMIASRHILRLASIFQYLLRLYLIYPLSSEIVKANGVMMEKAWAGAAYNLMLYMLASHVLGSSWYLLSIERQNECWKKVCTLQYPHCQYRYLDCQSMGDPDRIAWLRSSNLSSLCDQSSDFFQFGIFADALNLEVTASKFFNKYCYCLWWGLRNLSSVGQNLLTGTRVAEINFAVIIAVLGLVLFALLIGNMQTYL…	Phytozome
GmCNGC16	Glyma13g20420	Glycine max	MVSDRSKSVRFQDEAETNKLMYNKESHLPMVSFDEVSDKQKGGKDAIGKSSDGRELSRVFSEDYDAAEILVLDPRGHRVNTWNKIFLAACLLSLFVDPLFFYLPVAKKDKCIDMSTGLEVFLTIIRSLIDAFYIIQIYFRFQTAYIAPSSRVSGRGELIIDSSKIASKYMRRDFWLDVMAAQPLPQVLIWAVIPYLKGSQMIASRHVLRLVSIFQYLLRLYLIYPLSSEIVKANGVMMEKAWAGAAYNLMLYMLASHVLGSSWYLLSIERQNECWKKACTLQYPHCQYRYLDCQSMGDPDRIVWLRSSNLSRLCDQNSDFFQFGIFVDALNLEVTASQFFNKYCYCLWWGLRNLSSVGQNLLTGTRVAEINFAMIIAVLGLVLFALLIGNMQTYLQSTT…	Phytozome
GmCNGC17	Glyma04g24950	Glycine max	MELKKGKLARFYTDGKKHKQSFWGARATEPPALKPSNLLPLGKNRIAETFRIGGSKVFPEDHEPWRKRILDPGSDIVLKWNRVFIVSCLVALFVDPLYFYLPSVIENTGSTCVRTDLTLRIVVTFLRTIADLFYLLHLIIKFRTAYVAPSSRVFGRGELVMDPKKIARRYIRSDFFIDFIATLPLPQMVIWFIIPATRTPQTDHKNNALALIVLLQYVPRLYLIFPLSSQIIKATGVVTKTAWAGAAYNLLLYMLASHVLGAAWYLLSVDRYTTCWKSFCKKEHDPENCFLYLDCTSLNIKLREIWANSTSVFSSCDPSNDNINFKYGIFENAVKKHVVSSNFIPKYLYCLWWGLQQLSSYGQNLETSTFIGETSFAIVIAILGLVLFSHLIGNMQTYL…	Phytozome
GmCNGC18	Glyma06g30030	Glycine max	MELKKGNLVRFYTDGRKHKDSLWGARATEPPGLKPSNLLPLGKNRIAETFRIGGSKVFPEDHEPWRKRILDPGSEIVLKWNRVFIVSCLVALFVDPLYFYLPSVIENTGSSCVRTDLTLRIVVTFLRTIADLFYLLHLIIKFRTAYVAPSSRVFGRGELVMDPKKIARRYIRSDFFIDFIATLPLPQMVIWFIIPATRSPQTDHKNNALALIVLLQYVPRLYLIFPLSSQIIKATGVVTKTAWAGAAYNLLLYMLASHVLGAAWYLLSLDRYTTCWKSFCKKEHNPENCFLYLDCSSSNIKLHEIWANSTNVFSSCDPSNDDINFKYGIFESAVKKHVVSSKFIPKYLYCLWWGLQQLSSYGQNLETSTFIGETSFAIVIAILGLVLFSHLIGNMQTYL…	Phytozome
GmCNGC19	Glyma06g08170	Glycine max	MELKNEKLVRFANDEKHTLEPLWEKIDAHKHHEKAFHVYPEFKISNGEKNRMSIKIPSLEKLKVFPEKHEPWKKRILDPGSDVILEWNRAFLFACILALFVDPLFFYLPSVANDGKSLCMATDLNLGIVVTCFRTFADVFYLLNMAIKFRTAYVSPSSRVFGRGELVMDPRLIARRYLRSEFFLDLVATLPLPQIVIWFIMPAIRSSHADHTNNALVLIVLLQYVPRLYMIFPLSSQIIKTTGVVTKTAWAGAAYNLLLYMLASHVLGASWYLLSIERHATCWKSECRNESLPVKCALKYLDCSTLNHDDRMKWVNTTSVFGNCNPESSTSFNYGIFGNAVENNVVSSAFVEKYLYCLWWGLQNLSSYGQSLTTSTFVWETAFAILIAILGLVLFAHLI…	Phytozome
GmCNGC20	Glyma06g08110	Glycine max	MYRILSTPASKFRQFRRLRSRPKAATATATEEEHAFQILWRYQILDPDSDIVAYWNRVFLVTSLLALFIDPLYFFLPTVGGPACLQADPKLSILVTILRSFADLFYVLHMIMKFRTAFVAPNSRIFGRGELVMDAREIAMRYLKSDFVIDLAATIPLPQIVIWLVIPASRNARTDHANNTLALFVLIQYVPRLFLIFPLNQRIQKTTGVIAKTPWIGAAYNLVLYMLASHVTGATWYLSSIGRQFSCWKTQCQLENKSHTLSCFSSYLDCNSLNLPDRQYWLNITHVISRCDAKSKINIKYKFGMFADAFLNDVVTSSFKERYFYCLWWGLRNLSSYGQNLDTTTYLPETLFCIVLCIAGLVLFSLLIGNMQTYLSSMSVRLEEWRIRKRDTEEWMRHR…	Phytozome
GmCNGC21	Glyma04g35210	Glycine max	MSSDFYRFAVSSHFSSFPKSFSLRKKVPWWYQILDPRSRFVARWNRTFLYVCIVALFLDPLYFYFPITGDKACMQTDIVLGVFVTFSRTVADLFFLFHMVLKFRTAFVSPLSRVYGRNELVTDPRQIASRYLRSDFAIDLLATLPLPQIVIWFVIPAVKDSTAAHVNHTLSLIVLIQFIPRLFQIFPLQRRILKTSGLIAKTALAGALYNLGSYMLASHVLGASWYVSSIQRQYECWRITCKKEMNRTHSPSCNPSFLDCGTITNYERQAWFKRTRVLSDCDALNDKNEFQFGMFADAFTDHVSSSRFFQKYFYCLWWGLKNLSSYGQNLQTSTYSGETLFSSFICIAGLILFAHLIGNMQNYLQSSTAKVEEWRLKQKDTEEWMNHRQLPPELQQRVR…	Phytozome
GmCNGC22	Glyma06g19570	Glycine max	MSSDLYRFAVSSHFSSFPKSFSLRKKVPWWYQILDPRSRFVARWNRTFLYVCIVALFLDPLYFYFPITGDKACMQTDIVLGVFVTFSRTIADLFFLFHMVLKFRTAFVSPLSSVYGRKDLVTDPRQIASRYLRSDFAIDLFATLPLPQIVIWFVIPAVKDSTAAHVNHTLSLIVLIQFIPRLFQIFPLQRRILKTSGLIAKTALAGALYNLGSYMLASHVLGASWYVSSIQRQYECWIITCKKEMNRTHSPSCNPSFLDCGTLADHERQAWFKRTRVLTACDALNDKNEFQFGMFADAFTDHVSSSRFFQKYFYCLWWGLKNLSSYGQNLQTSTYSGETLFSSFICIAGLILFAHLIGNMQNYLQSSTAKVEEWRLKQKDTEEWMNHRQLPPELQQRVR…	Phytozome
GmCNGC23	Glyma09g29880.1	Glycine max	MANFEKDEVPIFSDIHPKLSNELVDSKFPRRVPRTRSVSISIPATLTEPYERDTNLVGYTGPLRSQRKTPFDQMSGPLYVTNKPGNLFRQNRVAPEYQTAESKTENFPSCCGMGENDLQNNYAGKNEHLIRSGPLGMCNDPYCTTCPTYFKATQQMTSKASGIFNPKFRNTLYGDARDWARRLFDFLIPLVPRVMNPHNRLVQQWNKFFAICCLVAIFVDPLFFFLLSVQKNHQCIVIDWTMTKMLVVLRSMNDFIHFLNIVLQFRLAYVAPESRVVGAGELVDHPKKIALHYLRTSFVIDLFVVLPLPQIFILFVQPKHLGSSGANYAGFFLPKHLRIVIIVQYIPRLCRFLPMLISPTGLIFESPWASFFINLFTFMLSGHVVGSWWYLFGLQRVNQ…	Phytozome
GmCNGC24	Glyma16g34420.1	Glycine max	MANFEKDEVPIFSEVHPKPSNEPVDTKFPRGVPRTRSVSISIPSTLTEPYERGNNLVGYTGPLRSQRKTPFDHMSGPLYVTNKHGNLFRHNRVASEYQTAESKAENFPSCCGMGENDLQNNYAGKNEHLVRSGPLGMCNDPYCTTCPTYFKATQQMNSKASGIFNPEFRNTLYGDARDWARRLFAFLIPLVPRVMNPHNRLVQQWNKFFAICCLVAIFVDPLFFFLLSVQKEHKCIVIHWTMAKMLVVLRSMNDFIHFLNIVLQFRLAYVAPESRVVGAGELVDHPKKIALHYLRTSFIIDLFVVLPLPQIFILFVLPKHLGSSGANYSKNILRIVILVQNIPRLCWFLPMLISPTGSIFESPWASFFINLFTFMLSGHVVGSWWYLFGLQRVNLCLRV…	Phytozome
GmCNGC25	Glyma09g29850	Glycine max	MKENQQGKVANFEKHGEPAPSETHAQHDELENSRFGKVISRTKSASISIPMVSMEPYERETSLVGHTGPLPSVRKSPIMHVNGSLSATNGTENLLHQSIFVKGNKVVESKTEKISTLDRKDENHWNNNYDRKNEHLLRSGLLGMCNDPYCTTCPTYFRASLQRFSKASTVFDPQFHFHNALYGDAKGLGRKIMSFFSSYVPGVINPHSKVVQQWNKFLAIFCMVAIFVDPLFFFLIYVQKGGKCISIDWDMTKVLVVVRTMNDVIYFLNILLQFRLAYVSPESTVVGAGDLVDHPKKIALHYLKGYFLFDLFVVFPLPQIMIFLVLPKHLGTSGANYAKNLLRAVILVQYIPKLFRILPLLIGQSPTGFIFESAWANFIINLLIYMLASHVVGSCWYLF…	Phytozome
GmCNGC26	Glyma09g29870	Glycine max	MHIPTLQHIIPTTNRLAIQFQLSFKKFVFTIQIFTLTALSLNYQGSMANFENDKLLMLSDTDAQPYDEPLDAKFRRTVTRTQSASISISMSSLESYDKETSLVGHTGPLQSKRKTPFMQMSGPLYATTGTGNPLQKHIVSGNKAEERKTDNFATLRDTGSNYWNNDYDRKNEHLLRSGQLGMCNDPYCTTCPTYFNASQQRNPKPSTRWDPKFHNALYGDAKSFVRKLLSFCYSYVPGVMNPHAKVVQKWNKFLAIFCLIAIFVDPLFFFLLYVEKDNKCIVINWPLTTALVLFRCVTDFVYFLNILLQFRLAYVSRESRVVGAGDLVDHPKRIALHYLKGYFLIDLFVVFPLPQIMILFVLPNSLEGANYAKNLLRAAILVQYIPKLFRFLPLLIGQS…	Phytozome
GmCNGC27	Glyma16g34390.1	Glycine max	MANLENDKLPMLSDIDAQPYDEPLDSKFKRTVTRTHSASVSISMSSLESYEKETSLVGHTGPLQSKRKTPFMQMSGPLYATTGTGNLLQKHIVSGNKAKERTTDNFATHHDTGSNYWNNDYDRKNEHLLKSGQLGMCNDPYCTTCPTYFNASQQRNPKPSTRWDPKFHNALYGDAKSFVRKLLSFCYSYVPGVMNPHAKVVQKWNKCLAIFCLIAIFVDPLFFFLLYVEKDNKCIVINWPLTTALVLFRCVNDFVYFLNILLQFRLAYVSRESRVVGAGDLVDHPKKIALHYLKGYFLIDLFVVFPLPQIMILFVLPNSLEGANYAKNLLRAAILVQYIPKLFRFLPLLIGQSPMGFIFESAWANFVINLLIFVLASHVVGSCWYLFGLQRVNQCLRDA…	Phytozome
GmCNGC28	Glyma16g34381.2	Glycine max	MANFEDRELLMMSETDAQSYDETLHSKFQRLLSRTQSASVSIPMESYERKTSIVGHSGSLYANATPGTDNLLQHSIVVTGNKTEESKTDKFATFISTDKFDSKNEHLLISGQLGICNDPYCTTCPTYFEASQLRNPKASILSDPKFHNALYGDAKGFARKLFSFCSSFVPGVMNPHSKFIQHWNKVLATFCLVAIFVDPLFFFLLYVRQDFNCIVVNWKLTKALVIVRSMNDFIYCLNILLQFRLAFVSPESRVVGAGDLVDHPKKIALRYLKGYFLIDLFVVFPLPQVMLLSVLPNSLRGANYAKNVLRAAILVQYIPRLFRFLPMLFGQSPAGFIFESAWANFIINLLIFMLASHVVGSCWYLFALQRVNQCFRNACHTSNIPGCLTFIDCGHSHNG…	Phytozome
GmCNGC29	Glyma09g29860.1	Glycine max	MAHFEKDEVPMLSETHAQLSDEVVDSNFRRLVSRTQSASISIPMASLESYEKETSLVGHTGPLRSVRKTPFVQMSGPLYATNGTGNLSRQNIVATRTKVVESKTEKFSTFNGTDENHWDNDYNRKNEHLMRSGQLGMCNDPYCTTCPTYFKASQPKARRTSAIFDPKFHNNLYGDAKGFGRKLYSFFSSYVPGVMNPHAKFVQQWNKILAIFCLVAIFVDPLFFFLIYVKKDDKCIAINWTMTTTLVLFRSINDLIYFFNILVQFRLAYVSPESRVVGAGDLVDHPKKIALNYLKGFFFIDLFVVLPLPQIMISFVLRKYMGISGANFAKNLLRAAILLQYFPRLFRFLPLLIGQSPTGFIFESAWANFIINLLFFMLSGHVVGSGWYLFGLQRVNQCL…	Phytozome
GmCNGC30	Glyma16g34370.3	Glycine max	MAHFEKDEVPMLSETHARLSDEVVDSNFRRLVSRTRSASISIPMASLESYEKETNLVGHTGPLRSVRKTPFVQMSGPLYATNGTGNLSRQNIVATGTKVVESKTEKFSTFDGTNENRWDNDYDRKNEHLMRSGQLGMCNDPCCTTCPSYVKASQPRTRKTSAIFDPKFHNNLYGDAKGFGRKLYSFCSRYVLGVMNPHNKFLQRWNKILAIFCLVAIFVDPLFFFLIYVKKNEKCIAINQTMTTTLVLFRSINDLIYFFNILLQFKLAYVSPESTVVGAGDLVDHPKKIALNYLKGYFFIDLFVVLPLPQIMILFVLPKYLGLSGANYAKNLLRAAILVQYFPRLFRFLPLLIGQSPTGFIFESAWANFIINLLIFMLSGHVVGSGWYLFGLQRVNQCL…	Phytozome
GmCNGC31	Glyma06g42310.1	Glycine max	MATTITEQEASSRAPHVLDYATTTSDDDTEKEEEELVHEQNESSGGGRWFPAACGGGTRRSGGGALGRVLDPRAKWVQEWNRVFLLVCAAGLFVDPLFFYALSVSDSCMCVFVDGWLAVTVTVLRCMTDALHVWNMVIRCKMAKRTFGLGASTTSSGRGTSSSSVGLRDTRPRSVAMGYLMSRTGFFFDLFVILPLPQIVLWVAIPSLLEKGSVTLVMTVFLIIFLFQYLPKIFHSVCHLRRTQNLSGYIFGTVWWGIALNMIAYFVASHAAGACWYLLGIQRAAKCLKVQCEKTSGCGMKILSCQTPIYYGSNSFLVRDRARLAWAENREVRHTCLNGPDNYNYGAYRWSVQLVTNDNRLEKILFPIFWGLMTLSTFGNLESTTEWLEVVFNIIVLTS…	Phytozome
GmCNGC32	Glyma12g16146.1	Glycine max	MATTITEQDTSSRAPHVLDYATTTSDEETEQDEEEELVPEENGFGNGVRWFPAASGCGGRRSGGGALGRVLDPRAKWVQEWNRVFLLVCAAGLFVDPLFFYVLSVSDSCMCVFVDGWLAVTVTVLRCMTDALHVWNMVIRSKMAKRTFGLGAATASGRGSSSSIGLRDTRPCSVAIGYLKSRTGFFFDLFVILPLPQIVLWVAIPSLLEKGSVTLVMTVFLIIFLFQYLPKIYHSVCHLRRTQNLSGYIFGTVWWGIALNMIAYFVASHAAGACWYLLGIQRAAKCLKVQCAKTSGCGMKILSCQTPIYYGSNSLLVRDKARLAWAENREVRHTCLNGPDSYNYGAYRWTVQLVTNDNRLEKILFPIFWGLMTLSTFGNLESTTEWLEVVFNIIVLTSG…	Phytozome
GmCNGC33	Glyma12g34740.1	Glycine max	MATSDHPVQESRFSRMHYFSTDDDQDEDDDDTDLDFVDDSNVSPAEEEEPKKSDILGGENFNRRREFRVVLDPRGKWVQEWNRVFLLVCATGLFVDPLFFYALSISDTCMCLFVDGWLVITVTALRCMTDALHVWNMWLEFKMAKRSSSFIGRDTNASGGGGGGGGGYALRYLKAKRGFFFDLFVILPIPQIVLWVTIPFLLKKGSITLVVTVFLIMFLFQYLPKIYHSVCLLRRMQDLSGYISGTVWWGIALNLIAYFVASHAAGACWYLLGLQRAAKCLEEQCAKTTGCGLRTLCCKEPIYYGGINIVRDKTRLLWAQNREARSTCLDSADNYDYGVYEWSVQLVTNDSRLEKILFPIFWGLMTLSTFGNLESTPERLEVIFNIIVLTSGLLLVTML…	Phytozome
GmCNGC34	Glyma08g26340.1	Glycine max	MYQWIIVRVHMWISKKLRPRNSISNGDSSSDTFHNGASTDTVVVDDNPFSSGVECYACTQVGVPVFHSTSCDSAYHQLQWEASAGSSLVPIQSRPKKVLGFRTVSGLTRGPFGRVLDPRSKRVQRWNRALLLARGVALAIDPLFFYSLSIGREGSPCLYMDGGLAAMVTVARTCVDAVHLLHVWLQFRLAYVSRESLVVGCGKLVWDARDIASHYLRSLKGFWFDAFVILPVPQVVFWLIVPKLLREEKIKIIMTIMLLIFLFQFLPKVYHSICMMRRMQKVTGYIFGTIWWGFGLNLIAYFIASHVAGGCWYVLAIQRVASCLRQQCERTNGCNLSVSCSEEICYQSLLPASAIADSCGGNSTVVRKPLCLDVQGPFKYGIYQWALPVISSNSLAVKI…	Phytozome
GmCNGC35	Glyma18g49890.1	Glycine max	MHNTFSSLLRWISKKLRRRNSISNGDSGSDSFQNGAATVVDDNPFSSGVECYACTQVGVPVFHSTSCDSAFHQLQWEASAGSSLVPIQSRPNKVLGFRTVSGSSRGPFGRVLDPRSKRVQRWNRALLLARGVALAIDPLFFYSLSIGREGSPCLYMDGGLAAMVTVARTCVDAVHLLHVWLQFRLAYVSRESLVVGCGKLVWDAREIASHYLRSLKGFWFDAFVILPVPQVVFWLLVPKLLREEKIKIIMTIMLLIFLFQFLPKVYHSICMMRRMQKVTGYIFGTIWWGFGLNLIAYFIASHVAGGCWYVLAIQRVASCLRQQCERTNGCNLSVSCSEEICYQSLLPASAIGDSCGGNSTVVRKPLCLDVEGPFKYGIYQWALPVISSNSLAVKILYPI…	Phytozome
MtCNGC2	Medtr7g012260.1	Medicago truncatula	MPTFSSLPRWIGGKFLGRNPSNTINNVGDSSDDPGVAVIADDNPVISMVECYACTQVGVPVFHSTSCADSCHQPEWEASAGSYLVPIQNRPGKFARAVSKPNWGVLGKVLDPRSKRVQLSNRALLLARGVALAIDPLFFYALSIGREGSPCLYMDGGLAAVVTVARTVVDAVHLFHVWLQFRLAYVSRESLVVGCGKLVWDARAIASHYMRSFKGFWFDVFVILPVPQVVFWLVVPKLIREERIKIIMTTLLLIFLFQFLPKVYHSISMMRRMQKVTGYIFGTIWWGFGLNLIAYFIASHVAGGCWYVLAIQRVASCLQQQCERTIGCNLSLACSEEVCYKSLLPETIGNPCGGNSTMMSKPVCLDIDGPYKYGIYQWALPVISSNSLAVKILYPIFWG…	Phytozome
MtCNGC14	Medtr3g109030.1	Medicago truncatula	MELKNEKLVRFSIDGKHNLEKPMSVYKIQKILNPEGKISSIVDTDKNGMNIKFPTFEKFKVFQENHEPWKKRILDPGSDIFLEWKRAFLCSCILSLFVDPLFFYLPSVAISTNKNSSCMVTDLNLGIVVTCFRTFADVFYLLNMVIKFRTAFVSPSSRVFGRGELVMDPRLIARRYLRSEFFLDLFAALPLPQIVIWFIMPAIRSSHDDHTNNALVLIVLLQYVPRLYMIFPLSSQIVKATGVVTKTAWAGAAYNLLLYMLASHVLGASWYLLSIERHATCWKSECRNENLPVKCILNYLDCSTINDGDRVKWANTTSVFGNCNPESSKVFNYGIFGNAVQNNVLSSMFIEKYLYCLWWGLQNLSSYGQSLTTSTFVWETAFAILIAILGLVLFAHLIG…	Phytozome
MtCNGC16	Medtr3g088875.1	Medicago truncatula	MNRELQQFAVSSSSHFYSRFPKSFSLRKKVPWWYQILHPRSPFVAKWNVTFLYACLFALFLDPLYFYIPITGDKACMETDLVLGLLVTFSRTVADLFFLFHIILKFRTAFNSPTSFVYGRKELITDPGQIARRYIKHDFIIDLLATLPLPQIVIWVVIPATKNSNAAHVNHTLSLIVLIQFIPRCFQIFPLQRRILKTSGLIAKTALAGALYNLGFYMLASHVLGATWYVSSIQRQYECWRIMCKKEMNRTHSPSCDPSFLDCSTLVNNERQVWFRRTRVLTACDAFQDKNHFQFGMFADAFTDHVSSSRFFQKYFYCLWWGLKNLSSYGQNLKTSTYSGETLFSSFICIAGLILFAHLIGNMQNYLQSTTARLEEWRLKQKDTEEWMNHRQLPPELQE…	Phytozome
MtCNGC17	Medtr2g460590.1	Medicago truncatula	MEFKKAKLVRFYSDVKRVKEEGTKVSKSYKVFPEEHEPWRKRILDPGSQIVLKWNRLFIVSCLLALFVDPLYFYLPIVQTTQRPSSSCLKTDLTLQIIVTFLRTIADVFYLLHLIIKFRTAYVAPSSRVFGRGELVMDPAKIARRYIRSHFFIDFIATLPLPQMLIWFIIPATRTPQTDHNNNALAFIVLLQYLPRLYLIFPLSSQIIKATGVVTKTAWAGAAYNLILYMLASHVLGASWYLLSVDRYTTCWKSLCKKERSPHSCFLYLDCSSLNNDTRKIWVNTTDVFNRCDPSNDDIQFKYGLFENALTKHVVSSNFISKYLYCLWWGLQQLSSYGQNLDTTTFIGETSFAIVIAILGLVLFAHLIGNMQTYLQSITIRLEEWRLKRRDTEEWMGHR…	Phytozome
MtCNGC18	Medtr7g034605.1	Medicago truncatula	MYRIISTPASKFRQFRRLGSKPTITSSTEEEEQASHILLWRYQILDPDSELVAYWNKVFLVTSLLALFIDPLYFFLPTVGGPACLSVDPKLSIVITFLRTFADLFYVLHMVMKFRTAFVAPNSRIIGRGDLVMDPYQIAMRYLKSDFVIDLAATIPLPQIVVWLVIPASRGTKSDHANNNLALFVLIQYVPRLFLIFPLNARIQKTTGVIAKTPWIGAAYNLVLYMLASHVTGATWYLSSIGRQFNCWKTQCEQENKSHTLSCLPSFLDCNSMDSPDRQYWINLTNITSKCDAKSKVNIKYKFGMFADAFLNDVVTTSFKERYFYCLWWGLRNLSSYGQNLDTTTYLWETLFCIVLCIAGLVLFSLLIGNMQTYLQSMTVRLDEWRIRKRDTEEWMRHR…	Phytozome
MtCNGC15a	Medtr1g064240.1	Medicago truncatula	MASVISRAVRFHDDLEKEKLQEGEESHMEMRAYEMSSEYKHGKDAINKPSSNGRGLSRVFSEDYDAGEILVFDPRGPRINLWNKIFLAACLISLFVDPLFFYLPVAKKEKCIDMSIGLEVSLTIIRTFVDAFYIIHIYIRFQTAYIAPSSRVSGRGELIIDSSKIASNYMKKELWSDLVAALPLPQVLIWAVIPNIKGSEMIASRHVVRLVSIFQYLLRLYLIYPLSSKITKASGVMMEKAWAGAAYYLTLYMLASHVLGSTWYLLSIERQDECWKKACTLQYPHCQYHYLDCQSLSDPNRNAWLKSSNLSGLCDQNSHFFQFGIFDDAVTLEITSSNFLTKYYYCLWWGLRNLSSSGENLLTSTHVAEINFAVIVAILGLVLFALLIGNMQTYLQSTT…	Phytozome
MtCNGC15b	Medtr4g058730.1	Medicago truncatula	MVTPKFMSDLFEGDHLELAKLTSPNGDNGIKFNEKHVAPRVLSRVFSEDYKRVKRRRRIFDPRGQTIHQWNKIFLVACLISLFVDPLFFYLPIVQDEVCIDIGIAVEVFLIIIRSIADVFYVIHIFMRFHTAYVAPSSRVFGRGELVIDSSKIASRYLHKGFFLDFIAALPLPQVLIWIVIPNLGGSTIANTKNVLRFIIIIQYLPRLFLIFPLSSQIVKATGVVTETAWAGAAYNLMLYMLASHVLGACWYLLSIERQEACWKSVCKLEESSCQFDFFDCNMVKDSLRVSWFVTSNVTNLCSPNSLFYQFGIYGDAVTSKVTTSAFFNKYFFCLWWGLRNLSSLGQGLLTSTFVGEIMFAIVIATLGLVLFALLIGNMQTYLQSTTVRLEEWRVKRTD…	Phytozome
MtCNGC15c	Medtr2g094860.1	Medicago truncatula	MGFDNPRSERFEDDPEISKIPTTSGVKVKYHIDGTQIPEQSSKKSRKNETRNKFLKTRVLSRVFSEDYERVKKRVLVLDPRGQLIHRWNKIFLVACLVSLFVDPLFFYLPVVREEVCIDIGKTLEVILTVVRSFGDLFYIVQICMKFRTAYVAPSSKVFGRGELVLTYSKIALRYFSKGFWLDFIAALPLPQVLIWIIIPTLRGSTMANTKNVLRFFIIFQYIPRLYLIFPLSSQIVKATGVVTETAWAGAAYNLMLYMLASHILGACWYLLSIERQEACWKSVCNMEKSNCQYGFFNCHSIKDAPRVAWFIASNVTNLCSPNAGFYPFGIYADAMTSKVTSSPFFNKYFYCLWWGLRNLSSLGQGLLTSTFIGEIMVAIVVATLGLVLFALLIGNMQT…	Phytozome
MtCNGC1a	Medtr1g028370.1	Medicago truncatula	MSTFQQEKFVRFQDSNAEVSQRNYPAFKTTQSGRFRSTISSFSEKFQRGLESGSERIKRFRSTFDHYHYDNALSRNFGSKRKILDPQGTFLQKWNKIFVLLCVIAVSLDPLFFYVPVIDGENKCLSLDRGMEITATFLRTFSDVFYIIHMIFQFRTGFIAPSSRVFGRGVLIDDSWVIAKRYLSSYFLVDILAILPLPQVVILVIIPKMSGFQSLNTKNLLKVVVIFQYVPRLIRIIPLYKEVTRTSGILTETAWAGAAFNLLLYMLASHVLGAFWYLFSIERETTCWQEACRSNIMCNTAYMHCNPRGGFKSIAKFLNDSCPIQEEDKKLFDFGIFLDALQSGVVESRDFPSKLFYCFWWGLKNLSSLGQNLATSTDFWEICFAIFIAIAGLVLFSFL…	Phytozome
MtCNGC1b	Medtr3g091080.1	Medicago truncatula	MTFHQDKFVRFQDWSSEVNSPGIIHVTQSGRIKTTLKSVSNKFQRGFESSSERIKGFAKKPFKSFSQSSALTRCFSSRNKILDPQGPFLQKWNKIFVLSCLIAVSIDPLFFYIPVIDDGKKCLSRDKKMETTATVLRSFSDIFYIIHIIFQFRTGFIAPSSRVFGRGVLVQDAWAIAKRYMSSYFLVDILAVLPLPQVVILFIIPKMTGSESLNTKNLLKFIVFFQYVPRFIRIAPLYKEVTRTSGILTETAWAGAAFNLFLYMLASHVLGAFWYLFSIERETTCWQRACQKNTTCIKAELYCDDHHGLSTITTFLNASCPIQNPDKKLFDFGIFLDALQSGVVGSMDFPQKFFYCFWWGLKNLSSLGQNLATSTFVWEICFAIFISIAGLVLFAFLIG…	Phytozome
MtCNGC4a	Medtr2g081110.1	Medicago truncatula	MQHYYYNTTDDDIDDIVNNEVVNDSDEYEEDEYQYHYEEDDEKEETKQPQKRCSSSFSLSKVLLDPRGKWAEEWNRVFLLVCAMGLFVDPLFFYAISISDTCMCLFIDGWFLVTVTVIRCMTDMLHLWNIWLQFYIHKHKRSSFGFIHHGTLSSNSFKVNKAFFFNIFILLPLPQIVLWVTIPSLLEQGSIARVITVLLIMFLFQYLPKIYHSVCFVRRNLTNGFIFGTVWWGFAINMIAYFVASHAAGSCWYLLGLQRAAKCLEEQCETTPGCGLRTLCCKEPIYYGNYNMLKKLDRTRLVWSQNTEARSTCLASADNYEFGVYEWSVQLVTNNSRIEKILLPIFWGLMTLSTFGNLQSTTERMEVVFNTIILTSGLLLVTMLIGNIKVFLHATTSKK…	Phytozome
MtCNGC4b	Medtr8g464570.1	Medicago truncatula	MATTTTEQDTSSALHMHDTATDDATEDSEPENYLDDEDDDEEEEQQPVNYRRSISSTSISGAVDPRAKWVQEWNRVFLLVCAAGLFVDPLFFYALSISDSCMCLFIDGWFAVTVTVLRCMTDALHFWNIFLRFKTAKRSSLTFASHSATADGRRLVALAYLKSRRGFFFDLFVILPIPQIVLWVAIPSLLEQGSVTLVMTIFLIVFLFQYLPKIYHSVCHLRRTQNLSGYIFGTVWWGIALNMIAYFVASHAAGACWYLLGIQRASKCLKEQCYKTNGCGMNLLSCHKPMYYGSTSLLNKDMARMAWAGNREARSTCLNSPDSFNYGAYKWTVQLFTNENRLEKVLFPIFWGLMTLSTFGNLESTTDWLEVVFNIIILTSGLLLVTMLIGNIKVFLHAT…	Phytozome
MtCNGCIa	Medtr8g027755.1	Medicago truncatula	MLSLKSEPSDLYPKVTDVLLTVLMLLTIRDRKESEFTNWKSESSSFNFSQYDSSIDGFEKRKSKPSVTPEKNNESLEKPASRCSVLDPQGPLLQKWNKIFVITCVMAVSMDPLFFYIPVIDDQRKCLNLNGTLKITASVLRTFFDLFYIIRIVFQFRTGFIAPSSRIFGRGEPVDDPFAIAMRYLSSHFIIDILSILPLPQMVILAMIPIPQGSVPYITKDWLKYTIITQYAPRLMRIYTLFNEVTSTSGILTETAWAGAAYNLFLYMLASHVVGAFWYLFSIESELRCWRRRLKNTPFFDDSYLSCGRVNSTLFSILNNSATCPYKDPDDIIDPTVFNFGIFMDALTSRVVELNTNFHHKFFYCFWWGLRNLSSVGQNLKTSTYIGEIIFAIFIAVFG…	Phytozome
MtCNGCIb	Medtr7g117310.3	Medicago truncatula	MLNFTGLILVLIMNTKGLKFVRFDDWRSESSFSIEQENTVNKRKERPSVSAVLKSIGRRFVSGSEKMKKFRRPSSIVHPVSEGQTKKLDSSKRKILDPQGPMLQKWNKIFVITCVLAISVDPFFFYIPVIVGKQKCLDLDGTLQTTISVLRTFFDLFYILRIIFQFRTGFIAPSSRVFGRGELVDDPVAIMKRYLSSHFIVDILSIIPLPQIIVLAIIPNLKSSGPFLAKDLLKYTVLIQYVPRLLRIRPLFKEVTRTSGILTETAWAGAVYNLFLYMLASHVVGANWYLLSVESQVRCWRRVMNNASIFHDSFLGCGPRNATVLSLLNGACTLVDPDEINNTTTFNFGIFYDALQSLVVDSNTDFPQKFFYCFWWGLRNLSSLGQNLKTTTYVTEIAF…	Phytozome
MtCNGCII	Medtr4g130820.1	Medicago truncatula	MFDRSDYKSQYMDGQRESSFRWDFLDSKLSSSSDVRVTKSGFSIDKLNHGSHGSSTTSRSFKKGMRKGSEGLKLIGRSLGLGVSKAVFPEDLKVSEKKIFDPQDKFLLLWNKLFVISCIFSVFVDPLFFYLPVINDQLHCLGIDRKLAIIVTTLRTVIDAFYLLNMALQFRTAYIAPSSRVFGRGELVIDSAQIAKRYLRRYFIVDFLSVLPVPQIVVWRFLQRSKSSDVLATKQALLFIILLQYIPRFLRMVPLTSELKRTAGVFAETAWAGAVYYLLLYMLASHIVGAFWYLLAIERNDSCWQNACSDNGCNKNYLYCENQHTEGYSAWQNKSKAIFKSKCSVDDDPPPFDYGIFKQALSSGIISSKKFITKYLYCLWWGLQNLSTLGQGLQTSTYP…	Phytozome
MtCNGCIVAa	Medtr6g075290.3	Medicago truncatula	MAEFDNDELPILSDANPKQSNEPDSSKFRNLVPRTRSVSISIPMIPMEPYERDTNFKGHTGPLRSQRKASFNPMSGPLYVTHTPGNLFGQSLVVPTSKAVESKTEKFPLCGMNEHGLQNNNAGKNEHLLRSGQLGMCNDPYCTTCPTYFKATQQSDLKSSSLFNPKFQNVLYGDAKDWARRMFAFLIPHVPRVINPHNKLVHQWNKFFAICCLVAIFVDPLFFFLLSVDYDHKCIVLNSTMTTVLVFLRSVNDFIHFLNIILQFRLAYVAPESRVVGAGELVDHPKKIALHYLQTYFLFDLFVVLPLPQIMILFVIPKHLGTSGENYAKNLLRAVVLAQYIPRLCRFLPMLIYPTGFIFESAWASFFINLFTFMLSGHVVGSWWYLFGLQRVNQCLRNA…	Phytozome
MtCNGCIVAb	Medtr5g007630.1	Medicago truncatula	MNHFDKGEIPILSESTCAQRSNEPQDSTFRRNISSTPSASISNLVGHTGPLHTARKTPVYRMSGPLYATPATGNPFQNSIIVAGNKVGENNIEKLSTFDGTDKNEHLLRSGQLGMCNDPYCTTCPTSFKVAHQKKPRASTIFDPKFHNSLYGDAKGYGRKVYSFCSSCIPGVMNPHTKIVQQWNKFLAIFCLLAIFVDPLFFFLLYDNKCIQINWTMATTLVLLRSIFDVVYLLNILLQFRLAYVSPESRVVGAGDLVDHPKKIAVNYFKSYFFLDLFVVSPIPQIMIMFILPNSLGSSGANYAKNLLRLGILVQYIPRLFRFLPLLIGQSPTGFIFESAWANFIINLLIFMLSGHVVGSCWYLFGLQRVNQCLRDACRNANLTGCMELIDCNSNATWR…	Phytozome
MtCNGCIVAc	Medtr6g075440.1	Medicago truncatula	MNHFDKDEILILSETHVQRSHEPQDSTFRRNISRTRSASISIPMASLEPYERQPNLVRTTRKTPISQMSGPLYATAATGNPFQNTMIVTENFSTFDGMDKNEHLLRSGQLGMCNDPYFTTCPTHFKVPQQRKPRASTIFDPKFHNSLYGDTKGYGRKLFSFCSSCIPGVMNPHAKVVQQWNKFLAIFCIVAIYVDPLFFFLFYVNKDNKCIRIDMPMATTLVVLRSITDVVYLLNILFQFRLAYVSPESRGAGAGDLVYHPKKIAANYFKSYLFFDVFVVLPLPQIMILIVLPNSLGSSQAIYAKNLLSLVIFVQLIAKLFRFLPWVIGRSSTRIIYESAWANLAVGLLVFLLSAHVVGSCWYLFGLERVNQCLQHACHLAKLPGCMNLIDCNSRWWNI…	Phytozome
MtCNGCIVAd	Medtr6g075390.1	Medicago truncatula	MNDFEKDEITILSEKRPQPSEQHQDSNFQRNISRTQSASVFIPMASLDPYERQPNLVRHTARNSPISQMSGPLYATPATGNIVVAGNKFHNFLYGDANCFGRKLLSFCSSCIPRVMNPHCKVVQQWNTIFAISCSVAIFFDPLFFFLYYVNKDDKCIVINWTMATLLSLLRSIMDVLYFLNILLQFRLAYINPEYKGIGAADLVDHPTRIAHNYLKGYFFIDLFVASPLPQIMILLSLGSLVAHNTKNLLPLVISLQYIPKLYRYCSLLIGQSPTPFIFASGGAYLTIGLLTFMFFGHVVGSCWYLFGLQRVNQCLRDACHHSNLLGCMDLIDCDSKVGNISATLWSEDKSADACLNATSGAFSYGIYGNAIPLTIETKVINKYVYALFWGFQQIITLA…	Phytozome
MtCNGCIVAe	Medtr6g075410.1	Medicago truncatula	MNHFENDDIPILSETHPQRSDYSSFQRSTSRTQSTSIYIHMDSLDPYEKQSNHVTNKNEHLLGSSTIFDSKFRNSLYGDAKGFGRKLFSSCSSCIPKVMNPDCKVVHLWNKFLAIICFVAIFVDPLFLFSFYVNKDDKCLVTNWKTAIKLLIYKSLIDFLYLLNILIQFRVAYISPRSRGVGAGDLIDHPKMIALNYLKNDFLIDFFIALPLPQVHFFLSLHVVVKTQIAYYAKNFLSIIILGQYIAKLFRFLPRIIGQSPTQMVSSESTFGNFIAYLLSFMFFSHVVGSGWYLFALQRVHRCLQDACHHSNLHGCMELINCDSKTRMNISAIVWRIDKGAETCMNATSGAFSYGIYANAIPLTKETRWIKKYVYSLFWGFQQIITLAGNQTPSYYLWE…	Phytozome
MtCNGCIVAf	Medtr6g477760.1	Medicago truncatula	MESQKTQTSLKNGHDGALCSVVVIENKVDNFKTEKVSPFNVKGEKHWNNNHDGENEHLEKSGLLGMCDDPYCTTCPTYFKASQHTNPKYSNEFNPKFQNALYGDAKGFGRDFFSFCSSCVPGVINPHTKLVQQWNKFLAIFCMLAIFVDPLFLFLIYVQKDFNCIAIDWRMTETLVLLRSMNDFVYFLNILLQFRLAYVSPESRVVGAGDLVDDPKKIAVRYLQSYFLLDLFVVLPLPQIMILTVLPRHLGLSGANYAKNLLRAVILVQYIPRLFRILSLLNGRSPTGFIFESARANFIINLLMFMLASHVVGSSWYLFGLQRVNQCLRDACNKSNIKGCIDIIDCGHGRNGTYQLSDQTSVMWNNNSDAIACLNPSPNGFRYGIYVTAVPLTFETNVV…	Phytozome
OsCNGC1	Os02g15580	Oryza sativa	MTAKNILMVIVICQYVPRLIRIIPLYLQITRSAGIITETAWAGAAFNLLIYMLASHVLGALWYLLSIQREDTCWKDACSRHDGCDSGSLFCGSNAARNNSFLQDFCPTNGTDNADPTFGIYLPALQNVSQSTSFFEKLFYCFWWGLQNLSSLGQNLKTSTYTWENLFAVFVSTSGLVLFALLIGNVQTYLQSASVRIEEMRVKRRDTEQWMAHRLLPDNLKERILRHEQYRWQETRGVDEEGLLSNLPKNLRREIKRHLCLSLLMRVPMFENMDEKLLDAMCDRLKPMLYTEGSCIIREGDPVNEMLFIMRGNLESMTTNGGQTGFFNSNIIKGGDFCGEELLTWALDPTSASNLPSSTRTVKTLSEVEAFALRADDLKFVATQFRRLHSKQLQHTFRF…	RAP
OsCNGC2	Os06g33570	Oryza sativa	MMMGREDKYVRFEDWRSEQSVMSPRRHNALSSLKERTAGVFAFLGNLVHSETLKRLVLHERKLTTRTLHPQGPFLQSWNKIFVLSCIFAVSVDPLFFYIPVINDNNTCWYLDKKLEITASVLRFFTDIFYILHIIFQFRTGYIASSLTTFGRGVLVEDRYAIAKRYLSTYFLIDVFAVLPLPQVVILVVLPNLGGSEVTKAKNILMFIVICQYVPRLIRIRPLYLQITRSAGVITETPWAGAVLNLLIYLLASHVLGALWYLLSIERKDACWRDMCSNNSTVCNQAYLYCGDKENSILRTACLPIDSNDIDPNFGIYVPALNNVSQSTNFLAKLFYCVWWGLQNLSSLGQNLKTSTYAWENLFAVFVSISGLVLFALLIGNVQTYLQSAHLREEEMRVK…	RAP
OsCNGC3	Os06g33610	Oryza sativa	MRVKSRDTDQWMSYRLLPENLKERIRRHEKYRWHQTSGVDEELLLMNLPKDLRRAIKRHLCLSLLMRVPMFENMDDPLLDALCDHLKPVLYTEGSCIIREEDPVYEMLFIMRGNLMSMTTDGGITGFFKSDVLKGGDFCGEELLTWALDPTSVSRLPSSTRTVETMSEVEAFALTAEDLKFVATQFRRLYRKQLRHTFRAPLNCSSEIVEEQENTLF	RAP
OsCNGC4	Os03g44440	Oryza sativa	MSYASGGGGGGELATKRSAFHIDYGGGVSLRRLAQPEALARGMITQGSAQLRTLGRSLRTGAAMAVVFQEDLKNTSRKIFDPQDRLLVRLNRSFVVSCIVSIAVDPVFFYAPQVTANGGNLCVGISRDLAISASVVRTVVDLFFAARIVLQFRTAYIAPSSRVFGRGELVIDTAQIAARYFRRFFAADLLSVLPLPQIVIWKFLHRSKGAAVLSTKDALLIIVFLQYIPRVVRIYPLSSELKRTSGAFAESAYAGAAYYLLWYMLASHIVGASWYLLSIERVSDCWKKACNEFPGCNKIYMYCGNDHQKGFLEWRTITRQYINETCEPRDGVMPFNYGIYTPAVRSDVIKSNDFTSKLLYCLWWGLANLSTLGQGLQTSIYTGEALFSIFLATFGLILM…	RAP
OsCNGC5	Os12g28260	Oryza sativa	MFGSCGGGYRTQTINGRKGTFVRLEQQEDQERQPAATYTMDGSGGGGRVQHVMDSYFSSAPKIRTRSVRMAAAGVMSIGGYRAERLKSIGRVFQEDLTNMSQKIFDPQDAFLVRMNRLFVMACIVSVAVDPLFFYLPAVTATDSNTCIGFDRGLATGATAVRSAIDLFYLARIALQFRTAYIAPSSRVFGRGELVIDPAAIARRYVRRFFVVDLLSVLPLPQIPIWNFLHRPKGADLLPTKNALLFIVLVQYIPRLVRFYPITSELKRTTGVFAETAFAGAAYYLLLYMLASHMVGAFWYLLSIERLDDCWRENCRVLKFHQCKKYMYCGGGNLGQSGFLEWRTMIRQVLVMECAPADEAGTGFQYGIFTTAIQSGVVSTTNLVAKVLFCLWWGLQNLS…	RAP
OsCNGC6	Os04g55080	Oryza sativa	MFDSAHKAQYIDGQREMFKRLDESSPRSSVPSEVGGRSTLKFSMPSFGYDSFNPVRSFLSGVRKGSGRLKSLRQSLTSGAPKTAFAEDLKSFKKTIFDPQEKFLFQMNWFCFLSCVFAVAVDPLFFFLPIIDGDDKSSCIGIDKKLAVTSTIIRTILDLVYLIRVFLQFRTAYVAPSSRVFGTGELVIDPMRIAIRYLKSYFVMDFFALLPLPQIVVWRYLHTLDGPDVPSTKNALVWVVLFQYIPRLLRIFPVTKDLKRTAGVFIETAWLGAAYYLLWFMLAGHNVGTLWYFLTIEREDSCWRSNCHSNDGCNKSYLYCSDNHTGNYTSWLSKRTELLSACSTNSFQFGIFEQALVSGILRPGNFISKICYCFWWGLQNLSTLGQGLQTSIYPGEVLF…	RAP
OsCNGC7	Os02g41710	Oryza sativa	MACNGSRAVRFQNDMELPHWKTSSVPECTSSSRSTKHGKAQHQQQQHHDPRKWRRGGGGGGSLKDRVLSRAFSEELESLMSSGANHLFFDPRGQLIHLWSKIFLAACLASLFVDPLFLYLTGTRQNMCIELKYSLAFTLSMIRSLLDLFYAAHIFFRFRTAFIAPSSRVFGRGELVIQPCKIARRYLAGTFWFDLVTALPLPQFVIWIVIPKLKESATANRKNILRFSIIFQYLPRLFQIFPLSRQIVMATGVMTETAWAGAAYNLILYMLASHVLGALWYLFSVQRQEACWREACHVEGPSCQTLFFDCKTVSSNRTMWYELSNITSLCTPSNGFYQFGIYGEALDNGLTSSSFTQKYFYCFWWGLKNLSCLGQNLSTSLFIGEITFATVIGVLGLVL…	RAP
OsCNGC8	Os12g06570	Oryza sativa	MDMQIGVGVTAVRTVADLFYLAHMILKFRTAFVAPSSRVFGRGELVRDPDQIAIRYLKNDFIIDLAAMLPIPQVIIWFVIPAVNNSSANHTNNTLSMIVLIQYIPRVFLIVSLNSKIVKSSGVVTRTAWAGAAYNLLLYTLASHVLGALWYLLSIERQYTCWMDVCTRENGTNPAIPKCYMSYLDCKTLEDPIRMDWHSRSEIDHQCLLPEATYVYGLFADALNLDVAKVNFWDKYLYCLWWGFRNLSSYGQNLENSTYRGETIFCILICIMGLVFFSHLIGNMQTYLQSMTVRLEEWRVKRRDIEEWMRHRQLPLELQERVRRFFQYKWLATRGVDEESILQSLPLDLRREIQRHLCLALVRRVPFFSQMDEQLLDAICERLVSSLSTKDAYIVREGD…	RAP
OsCNGC9	Os09g38580	Oryza sativa	MFGSRVQDEVEMQRRTTNRIFPDERQDQFKLPFQAARADRFGVNRIDAKTTEKIKVISEGNIPWHRRILDPGSSMVLMWNRVFLGSCLFALFIDPFFYYLPLVHVLDESTNRSCIAKDRRLSITITVLRTFADLFYMLNIMVKFHTAYVDPKSRVLGKGELVLDLKKIQRRYLRTDFFIDLLATIPLPQVTVWIIMPSIKNSDYNIRNTTFALVIMIQYIFRMYLIVPLSNQIIKAAGVVAKSAWLGAAYNLLYYMLASHITGAIYYLLSIERQITCWNQQCLNESCSFNFISCDNTGSSSYLTWGKNTSIFDNCDPNRNSSANPPPFNYGMFSTALSKGAVSAPFLEKYFFCLWWGLLQLSSSGNPLQTSAYIAENTFAIAIGALSLVLFAQLIGNMQ…	RAP
OsCNGC10	Os02g54760	Oryza sativa	MFGAGKVDDEMALKRQRTVRFYDEKAKPTIPTHQKQAGFAASKLGVASSGKNKIFVPGEELWYKRILDPSSDFILTWNHIFLFSCFVALFIDPLYFYVPKISYGTPNSCIGTDRHLAITVTFFRSISDLLYFTHIIIKFRTAYINPSSTMRVFGRGDLITDPKEIAWQYLRSDFVVDAVAALPLPQILIWFVIPAIKYSTDEHNNNILVLIVLAQYFPRLYLIFPLTYEIVKTTGVVAKTAWQGAAYNMLLYMIASHVLGALWYLLSVDRQTACWKSNCKNETGCDIKFLDCDVIPNQNWASKTAIFNTCDATNTSISFDYGMFQPALFNQAPGQRFLMKYFYSLWWGLQNLSCYGQTITVSTYIGETLYCIFLAVLGLVLFAHLIGNVQTYLQSITVR…	RAP
OsCNGC11	Os06g08850	Oryza sativa	MFGSRRVKDEMELRKQRTVRFHEERAKPTIPTHQKQAGLATSKLGLGISEKNKIFLAGNELWYKKIIDPSSDFILTWNYVLRIACFVALFMDPLYFYVPKIYYGTPNSCIGRDTRLAIIVTVFRSITDLFYVLQIIIKFRTAYINPSSTLGVFSRGDLVTDPGNIAKHYLRSSFVVDLVASLPLPQIIIWSVIPSVKYSLSEHDDDILLLIALFQYVLRLYLVFSLNSKIVEVTGAFSKTAWQGAAYNLLLYMIASHVLGALWYLLSVDRQTACWEKYCSKEAGCQNRYLACDIQSDSNWKISTAIFNKCDATNKTIDFDFGMFTPLLSNQAPDQGFLKKFFYCLWWGLQNLSCYGQTLTVSTYIGETLYAIFLAVLGLVLFAHLIGNVQTYLQSITAR…	RAP
OsCNGC12	Os02g53340	Oryza sativa	MSDQERDDIPMLLRNVELPTFPPRSTSMCIPVRDDEYEEDTFVPHTGPLFVQPPTQTAAAGIPFTNTPDMPPRPPQGKQVNKPHAIMPEEIGGNRWSYSGNVPKNEHLMMSGPLGQCDDPDCVNCPPACKNKRHFHRGSSTLDSKFHNFLCEHGGGWKKEIERFLSRIPVMNPHAKVVQQWNQFFVISCLVAIFIDPLFFFLLSVQKDNKCIVLNWHFATALAVVRSVTDAIYFLHMLLQFRLAYVAPESRVVGAGDLVDEPKKIAVRYLRGYFLLDFFVVLPLPQVMILLVIPKYVGLSTANYAKNLLRITVLLQYVPRIIRFVPLLGGQSDSSANGFIFESAWANFVINLLMFVLAGHVVGSCWYLFGLQRVNQCLRNACSASKIPSCDGFIDCGRG…	RAP
OsCNGC13	Os06g10580	Oryza sativa	MSGQERDDVPMLELQRFPTRSVSMCIPVRDDIYEDSIISHSGPIFTPAPTQYTSVAIPSGNRDMLDKLPRPKVKSKPHVVTPEEVGISNWPYDQHVPKNKHLMMYSEPLGLCDNPDCVDCPRACKNKRHFQRSLAPFDNKFHNILYGYGDRWKKKAGHYLSYIPIMKPHDKAVHRWNQFFVISCLLAIFNDPLFFFLLSVDKDYKCIVFNWNFAIALAVGRSVTDAIYFLHMLLQFRLAYVAPESRVVGTGDLVDEPMKIAMRYLRGFFVLDLFVVLPLPQVMILLVIPKYVGLSSANYAKNLLRATVLLQYVPRIIRFVPLLGGQSTNGFIFESAWSTFVINLLMFVLAGHVVGSCWYLFGLQRVNQCLRDSCAASNISKALCNNCTDCGITGINRTN…	RAP
OsCNGC14	Os03g55100	Oryza sativa	MPSLSFLRFLSGRSLADVCDGVKRRLGLGDDEGRDEEAGLAGGSSRPAAAAAVAGPPGECYACTQPGVPSFHSTTCDQVHSPDWDADAGSSLVPVQAQPSAAHHAAAAAARWVFGPVLDPRSKRVQRWNRWILLARAAALAVDPLFFYALSIGRAGQPCVYMDAGLAAAVTALRTAADLAHLAHVLLQFRVAYVSRESLVVGCGKLVWDPRAIAAHYARSLKGLWFDLFVILPIPQVIFWLVIPKLIREEQIKLIMTMLLLLFLLQFLPKVYHSIYIMRKMQKVTGYIFGTIWWGFGLNLFAYFIASHIAGGCWYVLAIQRVASCLQEECKIKNTCNLTSLACSKEMCFHLPWSDKNGLACNLTSFGQQNIPDCLSGNGPFAYGIYKGALPVISSNSLA…	RAP
OsCNGC15	Os01g57370	Oryza sativa	MASSSAAAASSAHGVGVVQRLWLEEQERKPPPKRGGGKRRWAWAPLEPRRAGWWAREWDRAYLLACAAGLMVDPLFLYAVSVSGPLMCVFLDGWFAAAVTVLRCTVDAMHAWNLLMRLRAAVRPPEEDDGADEEVAAERGAGGNGGGPAPAQVARPVSRKGLMLDMFVILPVMQVIVWVAAPAMIRAGSTTAVMTVLLVSFLFEYLPKIYHAVRLLRRMQNTYVFGTIWWGIALNLMAYFVAAHAVGACWYLLGAQRATKCLKEQCAQGGSGCAPGALACAAPLYYGGAVGGVGADRLAWALDASARGTCLDSGDNYQYGAYKWTVMLVANPSRLEKILLPIFWGLMTLSTFGNLASTTEWLEIVFNIITITGGLILVTMLIGNIKVFLNAATSKKQAM…	RAP
OsCNGC16	Os05g42250	Oryza sativa	MSGELSTRASTSSSSSSPPGDARGPEHGGTPRGEVSSKRRLVLRRRQRWRRLGGGAAASWAAADPRARWVREWNRAYLLACAAGLMVDPLFLYAVSLSGPLMCVFLDGWLAAAVTALRCMVDAMHAWNIVTQLRVSRAGRERACAAGPDEEQPEAEAAAPAPAADADAAASNKLRDHGRYRKWLVLDFFVILPVMQVVVWVAAPAMIRAGSTTAVMTVMLVAFMLEYLPKIYHSVVFLRRMQNQSGHIFGTIWWGIALNLIAYFVAAHAVGACWYLLGVQRATKCLKEQCLLAGLPACASSTAAVACVDPLYYGAAVASVGGDRLAWGGNATARNVCLSSGDNYQYGAYKWTVMLVSNPSRLEKMLLPIFWGLMTLSTFGNLESTTEWVEIVFNIMTIT…	RAP
SlCNGC1	Solyc01g095770.2.1	Solanum lycopersicum	MKILNEEKYVRFEHCKSEENGMFSVRKSSISSCISTIRRGTARGSNRICGLLRKSLCTPFLSDSSGEVSGSSRNKILDPQEPFLQFWNKVFIFACIISLAIDPLFFYIPVIDNKRKCLDLDRTLKIPISILRSVSDLIYIYHIILQFRTGFITPSSRVFGRGELIQDSSLIAKRYLFPYFIIDVLAVLPLPQMVLFIIAPNTNRPISLVTRKQLVIVILAQYIPRSLRIYPLYKEVTRTTGFLTETAWAGAAFNLFLFMIASNVVGAFWYLITIERQDDCWRKVCRGIKKCVLDSICCGHLGKANTQFLNSSCPLLKPEDVQEHDFDFGIFLDALHSRVAEKRNFWSKLSYCFWWGLRNLSSLGQDLKTSNSVWEILFAVFICIVGLILFSLLIGNMQE…	Phytozome
SlCNGC2	Solyc05g050380.2.1	Solanum lycopersicum	MKILRIIDNDRKCLDLDRTLKITACVLRSITDLFYIFHIILQFRTGYIAPPSRIFGRGELVEDSYDIAKRYLLSYFIVDVVAVLPLPQIVILVITPNANGSIALATKEMLKIVIFAQYFPRIFRIYPLYKEVTRTSGLFTESAWGGAVFNLSLYMLASNVIGALWYLFSVERQDTCWRDACDKISGCSSNYLYCNKSSIGNASLLNSSCPLVKQEDIKDPHVFDFGIALDALQFRIVEKRNFWTKLFYCFWWGLRNLSSLGQNLKTSTFIGEILFAVFISIIGLILFSLLIGNMQKYLQSITVRVEEMRVRRRDAEQWMSHRMLPDILKERIRRHEQYKWQETRGVEEDLLLQDLPRDLRRDLKRHLCWSFLKKVPIFEKMDDQLLDALCDRLKPALFT…	Phytozome
SlCNGC3	Solyc05g050350.1.1	Solanum lycopersicum	MMMNPKQDKYVRFEDRKLEQSSFSVDHKSSSTNRLFRVKKPSASSFMRSVKRRIEKGSERISSRRKPVRVHRVTKDQSIASNKRVLDPQGQFLQKWNKVFILACVFAVSLDPLFFYIPVIDDKNKCLDLDNTLKITACVLRSITDLFYVFHIILKFRTGFIAPSSRVYGVGELIEDSSAIAKRYLLSYFIVDVVAVLPLPQIVILIIAPNVNGPIALATKEMLKIVIFAQYVPRLFRIYPLSKEIERTTGFFNESALGGAVFNLFLYMLYSNVIGAFWYLFSIERQDTCWRNACDKIPNCLSDYLYCGGKMNGSAFLLNSSCPLLQQEDIKDPNEFDFGIALDALQFQVVEKRKFRTKLVYCFWWGLRNLSSLGQNLKTSTFDGDIIFAVFISIIGLIL…	Phytozome
SlCNGC4	Solyc05g050360.2.1	Solanum lycopersicum	MMNPKQNKYVRFEDWKSEQSSFSNDHKSSSNIRPFHVRKPSVSSLMRSTNRRIERGSERISSRRKPDDFHNVTNKLRKDQSVASKKKVLDPHEGQFLQKWNKICILVCVFAVSLDPLFFYIPVIDNKNKCLHFDNMLKISACVLRSFTDLFYIFHIILKFRTGFITPSSRVFGRGELIEDSSAIAKRYLSSYFIIDVVAVLPLPQIVILIIAPNTNGPIILATNEMLMVVVFFQYAPRLFRIIPLYKEVERTTGFFSGSTWGGAIFYLFLFMWCSNVTGAFWYLFSIERQEACWRSACDKIPNCSSDYLHCGGNMNGNTLLLNSSCPLLQQEDIKDPNDFDFGIALDALQFQVVEKRKFLTKLLYCFWWGLRNLSSLGQNLKTSTFDGDIIFAICISIT…	Phytozome
SlCNGC5	Solyc06g051920.2.1	Solanum lycopersicum	MNHRQEEFSRFHGWKSEKNSEGNFHDKDGVHRTKVVIASNELHKGLEPGKWKAKSIIQAVKSSLSGFVEESLGSNKNILDPQGPFLQKWNKIFVLSCVIAISLDPLFLYIPLIDNDNKCLGIDRTLEVTASVLRSFTDIFYFLHIALQFRTGFIAPSSRVFGRGVLVEDAWEIAKRYLSTYFLIDILAVLPLPQVVILIIIPKLRGARSLNTKNLLKSVVFFQYIPRVLRVYPLYKEVTRTSGILTETAWAGAAFNLFLYMLASHVLGAFWYLFSIERETTCWKQACANSSACRHASLYCDDNHTGFKTLLNISCPIETPNTTLFDFGMFLDALQSDVVGSMNFPQKFFYCFWWGLQNLSSLGQNLQTSTYVWEICFAVFISISGLVLFAFLIGNMQTC…	Phytozome
SlCNGC6	Solyc03g007260.2.1	Solanum lycopersicum	MNHRQEKFVRFQDWNSEKSSEGNFPYKDGAHRGRFGVFSNELHKSLESGSGRIKSIIHALSSCLSCLLVKSLGSEKKMLDPQGPFLQKWNKIFVLSCVIAISLDPLFFYIPVIDNNNKCLHLDRKMEVTASVLRSITDIFYLFHIVLQFRTGFIAPSSRVFGRGVLVEDAWEIAKRYLSSYFLIDILAVLPLPQVAILIVIPKLRGAKSLNTKTLLKFVVFFQYIPRLLRVYPLYKEVTRTSGILTETAWAGAAFNLLLYMLASHVLGAFWYLFSIERESTCWQRACGNTSACHHSSLYCDDDHTNFIKLLNDSCPIETPNTTLFDFGIFHDALNSGVVESMDFPQKFFYCFWWGLQNLSSLGQNLETSTYVWEICFAVFISIAGLVLFSFLIGNIRIC…	Phytozome
SlCNGC7	Solyc07g005590.2.1	Solanum lycopersicum	MFDCGSKSQYVGGQREKFVRLDDLDSRLSSPSASLTTNTCGFNIEGLKRSSHATSSPSRSFKRGVKKGSEGLKSIGRSLGFGVSRAVFPEDLKVSEKKIFDPQDKFLLLWNKLFVVSCILAVSVDPLFFYLPVFDNKSNCLQIDRKLAVIATTLRTVIDAFYLIHMALQFRTAYIAPSSRVFGRGELVIDPAQIAKRYLRFYFIIDFLAVLPLPQIVVWRFLKSSTGSDVFTTKQALLYIILLQYIPRFARVVPLTSELKRTTGVFAETAWAGAASYLLLYMLASHIVGSFWYLLAVERYDTCWQQACKHNATCNTDFLYCGNQYMTGYNRWSSISESVLNNACPADSDNSPFDFGIFDQALSSGIIYSMKFVAKYCYCLWWGLQNLSTLGQGLQTSTY…	Phytozome
SlCNGC8	Solyc12g010010.1.1	Solanum lycopersicum	MEALRHSGHATSSPSRSFKRGMRKGSEGLKSIGRSLGFGVSKAVFPEDLKVSEKKIFDPQDKFLLLWNKLFVISCILAVSVDPLFFYLPVFDDKSNCLQIDRKLAVIATTLRTVVDAFYLIHMALQFRTAYIAPSSRVFGRGELVIDPGQIAKRYLRSYFIIDLLAVVPLPQIVAGRFLQRSTGSDVLATKQALLYIILLQYIPRFVRVIPLTSELKRTTGVFAETAWAGAASYLLLYMLASHIVGSFWYLLSVERYDTCWERACSHNTTCQTDFLYCGNQGMTGYNAWSNISESVLNGACPRSGDNPPFDFGIFAQALSSGIVFSMKFVTKYCYCLWWGLQNLSTLGQGLQTSTYPGESLFSIALAILGLILFALLIGNMQTYLQSLTIRLEEMRVRR…	Phytozome
SlCNGC9	Solyc03g116850.2.1	Solanum lycopersicum	MFGNYKSQIIGGQKEKFVRLEDANSDISFKSDMAGRTKYGFNIEGHATNPSKSIKLGVKRGSEGLVTFGRTLKSGVTRAVFPEDLRVSDKRIFDPQDKSLLFWNRLLVISCILAVSIDPLFLYLPVFKDEGKCLHIDESLAKIVSWMRTAVDLFYLIRMVLQFRTAFIAPSSRVFGRGELVIDPKQIATRYLSRYFVVDFFSILPAPQIVIWRYLGGSRGSDVLITKTLLSYIILIQYIPRFLRFIPLSSDLKKTAGVFAETAWAGAAYYLLWFVLASHIFGAIWYLLAVERKDTCWNEACTENDQCKDKLSYLYCSREGNFNLTEWQNIGKSVLDEKCAEEEKFSYGIYARAVTTNVLDTEDFVIKYCFCLWWGLQNLSTLGQGLETSTYTKENLFSI…	Phytozome
SlCNGC10	Solyc11g069580.1.1	Solanum lycopersicum	MAYGNSRSVRFQDDLESSKYAAMNGDNVIKVKYNIDGSRLPEPASRMSEMEPHRTGKSLKAKVLSRVFSEDYERVKKKILDPRGPTVRRWNKILLVACLIGLFVDPLFFYLPVVQDEVCIDIGTNLEIALTVIRSIADVFYMIQIYIRFRTAYVAPSSRVFGRGELVIDSSKIAQRYYKKGFWIDLIAALPLPQVLIWGIIPNLSGSTMANTKNVLRFIIIFQYLPRFYLIFPLSSQIVKTTGVVTETAWAGAAYNLMLYMLASHVGGACWYLLSIERQEACWRHACSFEERSCDFGYFDCRRVNEPQRSAWFQSSNITKQCAPNTSDYPFGIYSDAVTANVTTASFFNKYFYCLWWGLKNLSSLGQNLATSTYIGEIGFAIIIATLGLVLFALLIGNM…	Phytozome
SlCNGC11	Solyc09g007840.2.1	Solanum lycopersicum	MSSTKQKSIRFPNDFDISKTGSYNVSKFLKAISIKNHEQTSSSNLEKVEIEPKMKVFRKKKLSRVFSEDYDGVQWKILDPRGRLINIWNKCFLIASLTSLFVDPLFFYLPSVDDEICMDASYPMEIVLTIVRSVIDAFYLVQILVQLRTAYVAPSSRVFGRGELVIDSSKIASRYLRKDFLLDILATLPLPQVLIWAAIPSLRGSNRIGAKHALRLTIISQFLLRLCLIFPLSSHIIKTTGVMVEAAWAGAVYNLVLFMLASHVMGSCWYLLAVERQEQCWKKICDQQQPYCQYWYFDCQRKNNSSRIAWYPWSNISTLCGPSSNFFQFGIFKDALTYRVTQSSFLNKYSYCFWWGLRNLSSIGQNLLTTTDINEINFAVVLAILGLLLFALLIGNMQT…	Phytozome
SlCNGC12	Solyc07g006510.2.1	Solanum lycopersicum	MELKKERFVRFYSGEKQQGSFLGGIADSSNVEKKFSPPLLNSDGKYKVADTLKFGRPKKVYPEDHESWRKRILDPGSDLVIQWNRIFIISCLLALFVDPLYFFLPIIQGTKESSCVKTDLNLRIVVTIFRTIADFFYLLHVFIKFRTAYVAPNTRVFGKGELVMDPGEIARRYLKSDFFIDLIATLPLPQIVIWFIIPATRSQHANHNNNALALIVLIQYIPRLYLIFPLSSQIIKATGVVTKTAWAGAAYNLLLYMLASHVIGAAWYLLSVDRYTSCWKSICRKEDSSTQCVLRYLDCDTFDLNPRKSWANITKVFESCDPDGDSTFKYGIFASAVKKDVVSSSFIAKYFYCLWWGLQQLSSYGQNLSTSTFIGETSFAILIAILGLVLFAHLIGNMQ…	Phytozome
SlCNGC13	Solyc08g069140.2.1	Solanum lycopersicum	MEFKKAKTVRFYNDGKQNLESSWEKNENHVLEKQLPLYLDGRNVDKVGASKVPKFGKFKVFPENYVPGKKKILDPGSEIVIQWNRVFLFSCLMALFMDPLFFYLPSVVNRGKSSCMTIDLNLGISVTCFRTVADVFYLLHVIFKFRTAYVSRSSRVFGRGELVMDKKLIARKYLKSEFFIDAIAALPLPQIVIWFIIPAIRSSHSDHTNNALVLIVLLQYLPRLYLIFPLSSQIIKAAGVVTKTAWAGAAYNLLLYMLASHVLGASWYLLSIERYATCWKIACEKELSPLQCSSRFLDCGTTDHADRITWVNSTQVFSNCYPSNSTIFDFGIFANAVTNNVVSSKFLEKYLYCLWWGLQNLSSYGQNLTTSTYIWETSFAILIAIFGLVLFAHLIGNMQ…	Phytozome
SlCNGC14	Solyc03g114110.2.1	Solanum lycopersicum	MNSLPGHLNRFKNSLIYDQQKPFWKQIHDPNGEFVGRWNHIFLFTSFVGLFVDPLFLLLPIIIDNCMGTDNLLGYAIIVFRLMVDCFACFQIYLKFRTAFVSKKTRVFGKGELVMDRRLIAIRYLKNAFVIDVAAALPLPQIVIWFIMPLNGSSPSHANHSISLIIMLQYVPRFLVIFPLNSKIIKNTGVVAKTAWSGAGYNLLLYLLASHVLGAIWYLMSIERHFSCWTDECVKKKKGSPDCNHDYLDCSSLNKPGRQEWLETTEVFNRCDATRNITFEFGMFGDANTERVTSASFFDRYFYCLWWGLKSLSSYAQSITTSTNIVETLLSSLICLLGLVFFALLIGNMQSYLQSMTARLEQWRIKRRDTEEWMRHRQLPEDLQDRVRRFVQYKWLATR…	Phytozome
SlCNGC15	Solyc03g098210.2.1	Solanum lycopersicum	MPMLSPSYPQSDGNDAFQNRRSTYRTRSASLSMPMSSIDSFENDSSYVGYTGPLRSERRTSLVQMSGPLYIGREPENSFRPTPAAVVHKSTLPPTERYPSISSAERNGWRNNDYTGKNEHLFKSGQLGMCNDPYCTTCPTYYHLKARQNNSKSSDIFDHKFHNVLYGDAKGWAKRTCSFLHPYIPGVMNPHAKIVQKWNKFFVISCLFAVFIDPLFFFSLCVQKGNKCIMLSWPLTTTIVILRSITDIIYLMHILLQFRLAYVAPESRVVGAGDLVDHPKKIAINYLSGYFVVDFFIVLPLPQIIILLILPKSIASSGANYAKNLLRVAILLQYIPRLCRFLPLIAGQSPSGFIFESAWANFFINLLTFVLSSHVVGSCWYLFGLQRVNQCLRDACRES…	Phytozome
SlCNGC16	Solyc02g088560.2.1	Solanum lycopersicum	MTRIFAKPASHLRHLQQSLKNKSFSNDVPWWRQILDPNSDIVNRWNYVFLLTCLISLFIDPLYFYVPFVSDRACMSTDDEAAREITIYRSLTDIFYFLHIAMKFRTAFVAPSSRVFGRGELVMDPREIAIRYLKTDFIVDFTAALPLPQIVIRYVIPAAKRNGSGHSKSTLALIVLIQYVPRLFVIFPLNQQIIKTTGFIAKTAWAGAAYNLLLFMLASHVAGASWYVASIGRQFSCWAIECNKERDAVPPCILEFLDCNNVDEDSYIRDYWRNSTRVLEKCDAVNDEDSGFKFGIFADAFTNEVASSSFLAKYLYCLWWGLRNLSSYGQNLNTSTYIGETLFSIFISIIGLVLFAQLIGNMQTYLQSMTVKIEEWRIRKRDIEEWMRHRQLPEDLQER…	Phytozome
SlCNGC17	Solyc10g006800.2.1	Solanum lycopersicum	MSSHHEHTYDINTEDEDEDEEVLEEDEYSHSECNKTIDHEPCNDGGDSRDDRNNRVGLNMIFSRSKLIDPKAQWVKEWNRVFLLVCAIGLFVDPLFFYTISISESCMCLFVDGWFAVAVTVLRCINDGLHVCNMWLQYKMMIHRRTNNIPYLKANKGFFFDLFVILPLPQLVMWVGIPILLEKGLTTTVMTVLLIIFLFQYLPKIYHSICLLRRMQNLSGYIFGTVWWGIALNIIAYFVASHAVGACWYLLGIQRAAKCLKEQCIVTKGCNLKLLACEESIYYGTSDLVKQKNRLMWGETINARLTCLKNEQNFDYGAYKWTVQLVTNENHIEKILLPIFWGLMTLSTFGNLESTTDWLEVIFIIIVLTSGLILVTMFIGNIKVFLHATTSKKQSMQLN…	Phytozome
SlCNGC18	Solyc12g005400.1.1	Solanum lycopersicum	MASHHELELSNNYSDRSDDDMDEDEDEQDNIEEEEKEDDNSNDYNICSSRSRGGGLTDFFSWKVIDPRAPWVQEWNRVFLLVCATGLFVDPLFFYSLSISETCMCLFIDGWFAVTVTVLRCMTDAMHLWNMWIRFKMHKLRPYNEKMDENQITSSSRGPRLHQDQSFRCFVALRYLKSKKGFFLDLFVILPLPQIVMWVGIPGLLEKGYTTTVMTVLLIMFLFQYLPKIYHSVCLLRRMQNLSGYIFGTVWWGIALNLIAYFVASHAVGACWYLLGIQRAAKCLKQQCRVTNGCSLRMLACEEKIFYGTSSLVKHRSRVIWGESKIARSTCLASEHNFDYGVYKWTVQLVTNENRFEKILFPIFWGLMTLSTFGNLESTTDWLEDVFIIIVLTTGLLLV…	Phytozome
ZmCNGC1	GRMZM2G129375_T01	Zea mays	MFHPYLQTYLQSASLRVEEMRVKSRDTDQWMSYRHLPENLKERIRRYEQYRWQETSGVDEEQLLMNLPKDLRRDIKRHLCLKLLMRVPLFENMDEQLLDAMCDCLKPILYTEGSCVIREGDPVNEMLFVMRGNLMSMTTNGGRTGFFNSDVLKAGDFCGEELLTWALDPTSTSSLPSSTRTVKTMSEVEAFALRAEDLRFVATQFRRLHSKQLQHTFRFYSQQWRTWAACFIQAAWHRYCRKKIEDSLREKEKRLQFAIANDSSTSLSFMAALYASRFAGNMIRILRRNATRKARLQERVPARLLQKPAEPNFSAEEQ	Phytozome
ZmCNGC2	GRMZM2G148118_P01	Zea mays	MAGREERYVRFHDWKSEQSVSVISDRVVSEKGHNIFGLLKDRTAGAFSFLGNSSHSEALNKLGLGEKSKTKVLDPQGPFLQRWNKIFVISCLFAVFVDPLFLYVPVIDGGNNCLYLDKKLETTASILRFFTDIFYLLHILFQFRTGFIAPSSRVFGRGALVKDTFAIAKRYLSTLFLVDFLAVLPLPQVFVLVVLPKLQGPEIMKAKIVLLVIIICQYVPRLLRIIPLYLQITRSAGILTETAWAGAAFNLIIYMLASHGFGALWYILSIQREDTCWRQACINQTGCDPTSLYCGYHSLANNSFLQNACPTNSTANPDPIFGIFLPALQNVSQSTSFFEKLFYCFWWGLQNLSSLGQNMKTSTNTLENLFAVFVSTSGLVLFALLIGNVQTYLQSASVR…	Phytozome
ZmCNGC3	AC197150.3_CNGC3	Zea mays	MFGCGYRTQFINGRREKFVRLVEADAPADSASSPTSGSGGGASMEHGHGHGHGGGFHMDSYFSGNPAAAAAKFRARSVRVAAGVMNRSERLRSIGLVFQEDFRKMSQQVFDPQDAFLARMNRAFVFACIVSVAIDPLFLYLLAVKYTDKNTCIGFDRNLATVATVVRTAVDAFYLARIALQFRTAYIAPSSRVFGRGELVIDSSAIARRYLRRFFAVDLLSVLPLPQVSIWNFLNRPKGADLLPTKNALLFTVLSQYVPRLVRFYPITSELKRTTGVFAETAFGGAAFYLLLYMLASHMVGAFWYLLAIERLDDCWRDKCTNLNFHQCRTYMYCGGGSQGQSGFLEWRTMIRQVLAQECAPVDGSGTGFPYGIYTTAIQSGVYSTENLTAKILFCLWWG…	Phytozome
ZmCNGC4	GRMZM2G023037_P01	Zea mays	MFDSTQKAQYMDGHRERFIRLDESSPRSSVPSEVGGRSTLRSSMPGFGYGPFNALRSFLSGGSGRLKSLRQSLTSGAPKTAFAEDLKSYKRTIFDPQDKLLFRMNWVFFSSCLFAVAVDPLFFFLPIINDSNCIGIDKKLAVTSTIIRTVIDFVYLIRVCLQFRTAYVAPSSRVFGTGELVIDPMLIAKRYIKSYFAMDFVALLPLPQIVVWRYLHIPDGPDVLTTKTALVWVVLIQYIPRLLRIFPVITDLKRTAGVFIETAWAGAAYYLLWFMLAGHNVGTLWYFLTIEREDDCWHLYCDDPNFGLGCNSSYLYCNNHHHGSYDSWLTNNSAQVFNMCNGGQDNPFNFGIYEQALVSKILSPGNFISKLCYCFWWGLQNLSTLGQGLLTSTYPGEVL…	Phytozome
ZmCNGC5	GRMZM2G068904_T01	Zea mays	MASGASRNVRFQNEIEVQSFRTSPLQSLSRKHGKAHDPRKCRLGFRGGCLEKACRNRKPMLKDRVLSRAFSEELESLMHAAGGSHLFFDPRGQLIHLWNKIFLSACLLSLFVDPLFLYLTGTQRNTCVEFKDSLALTLSMVRSLLDLFYAAHILFRFRTAFIAPSSRVFGRGELVIQPYEIARRYLGRTFWFDLVTALPLPQFVIWIVIPRLNEYSRTANTKNILRFSIIFQYLPRLFQIFPLSGRIVMATGVMTETAWAGAAYNLILYMLASHVLGALWYLFSVQRQEACWREACLLVSPTSQTMFFDCKALSSNRTIWYELSNITTSRCTPGNGFYPFGIYEEALYAKLTSSSFTQKYFYCFWWGLKNLSSLGQNLSTSLFIGEITFAIVVGVLGLV…	Phytozome
ZmCNGC6	GRMZM2G005791_T01	Zea mays	MDCDLFAAWWSSSTRLVSRIFRGSADAPGPSPARPAMPLHQKQAGLAASKLGVGTSKKHRAFVASDEQWYNKIFDPSSDFILTWNRIFLFSCFVALFIDPLYFYVPKISYGSPKFCIGTDTRFAVGVTFFRSIADLLYVLHIIIKFRTAYINPSSTLRVFGRGDLVTNPKEIAWKYIRSDLAVDVAAALPLPQIIVWFVIPAIKYSSAEHNNNILVLIVLAQYLPRLYLIFPLTYEIVKATGVVAKTAWEGAAYNMVLYLIASHVLGALWYLLSVDRQTFCWKTNCLNETGCDLKYLDCDTTPNATWANTTAVFSNCNASDTNISFDFGMFEPALSNQAPAQSFAMKYFYSLWWGLQNLSCYGQTLTVSTYLGETLYCIFLAVLGLVLFAHLIGNVQTY…	Phytozome
ZmCNGC7	GRMZM2G135651_T01	Zea mays	MYYSSIVTTLVRNHTISTQNHWFLLYLYFLRFCYFSNFLFIFRIFPDERQNQSKSLYQTTRADRFGANRIDLKNPEKLKVLNESNKPWHQRILDPGSNIVLRWNRVYLVACLFALFIDPFFYYLPLIRQNGNGSSCVAKDQGLSIRITVLRSLADLFYMLNIAIKFHTAYVDPKSRVLGKGELVVDIKKIQRRYIRTDFFVDILAAVPLPQVTVWLIMPAIKSSDYNIRNTTFALVIVIQYVIRMYLIIPLSNQIIKAVGVVAKSAWGGAAYNLLLYMLASHITGAIYYLLSIERQITCWDQQCVAEYNDTHCNFSFISCENNGSNDYSVWANKTKVFANCDATNSSISFNYGMFSSALSKGAVSSPFLEKYFFCLWWGLLQLSSSGNPLVTSAFITEN…	Phytozome
ZmCNGC8	GRMZM2G141642_T01	Zea mays	MFILAGHVVGSCWYLFGLQRVNQCLRDACSISTIPYCDSFIDCGRGIGSGLYRQQWFNDSGAEACFNTGNDATFQYGIYEQAVLLTTEDSAVKRYIYSLFWGFQQISTLAGNLVPSYFIWEVLFTMAIIGLGLLLFALLIGNMQNFLQALGRRRLEMQLRRRDVEKWMSHRRLPEDLRRRVRRAERFTWAATQGVNEEELLSNLPEDIQRDIRRHFFRFLNKVRLFTLMDWPILDAICDKLRQNLYISGSDILYQGGTVEKMVFIVRGKLESISADGSKAPLHDGDVCGEELLTWYLEHSSANRDGGKIKFQGMRLVAIRTVRCLTNVEAFVLRASDLEEVTSQFARFLRNPRVQGAIRYESPYWRTIAATRIQVAWRYRKRRLKRAEKSRLSEETYAS…	Phytozome
ZmCNGC9	GRMZM2G074317_T01	Zea mays	MPRLAFLRRSLPARLLARACGGGGGGDQGSPDQVARDEEAGGSGGMSGRSSAGGPSGGECYACTQPGVPAFHSTTCDQVHSPDWDADAGSSLVPVQGQAQAAAAAAAPRQRHAARWLLGPVLDPRSRRVQRWNRWILLGRAAALAVDPLFFYALSIGRAGQPCLYMDAGLASAVTALRTCADVAHLAHVLLQLRLAYVSRESLVVGCGKLVWDARAVAAHYARSVKGLCFDLFVILPIPQVIFWLVIPKLIREEQVKLIMTILLLMFIFQFLPKVYHSIHIMRKMQKVTGYIFGSIWWGFGLNLFAYFIASHIAGGCWYVLAIQRIASCLQEECKRNNSCDLISLACSKEICFHPPWSSNVNGFACDTNMTSFSQQNVSTCLSGKGSFAYGIYLGALPV…	Phytozome
ZmCNGC10	GRMZM5G858887_T01	Zea mays	MPPLAFLRRYLPARNRVSVIDPELRLSVCFPEQRLLARACDGGVRGSPGVARDEEAGGSGGLSGRSAGAPSGECYACTQPGVPAFHSTACDQVHSPDWDADAGSSLVPVQAQQQAQPAAAAAQHAARWLFGPVLDPRSKRVQRWNRWILLGRAAALALDPLFFYALSIGRAGRPCLYLDAGLAAAVTALRTCADVAHLAHVLLQFRLAYVSRESLVVGCGKLVWDARAIAAHYARSVKGLCFDLFVILPIPQVIFWLVIPKLIREERVRLIMTILLLMFIFQFLPKVYHSIHIMRKMQKVTGYIFGSIWWGFGLNLFAYFIASHIAGGCWYVLAIQRIASCLQEECKKNNSCDLISLACSKEICFHPPWSSNVNGFACDTNMTSFSQRNVSTCLSGKGS…	Phytozome
ZmCNGC11	GRMZM2G078781_T01	Zea mays	MAHACNTGGGVGCGAGDDPRGADDAGDDGAAGVVPAGVPAQDLPRGAPAPADAEAVWLHLRHHLVGHRAQPHGLLRRRPCCGRVLVPARRPAGQQVPERAVPPGGRVRARQRGGLRGAAVLRRLPVSRSRRRRQARLGRERAGPGHVPRQRRQLPVRRVHVDGDAGGEPEPGGADAAPHLLGPHDAQHVRQPGEHDGVAGDRVQHHHHHGRARPRHHAHRQHQGVPERDHVQEAGHAHAAARRGVVDEAQETAAELPRPGAPVRAPAVGRHARRRRVPDRARPPRGPPPGHQVPPLPRPRPPGPILPAHGRPRAREHLRQGEIPHLSQGRNHREGGRRGAADAVHRAGPPAVQPGAAERRDEQLHAGAWQLQRRRAAVVVPAPPVPGTPPDVVGDAGDA…	Phytozome
ZmCNGC12	GRMZM2G090528_T01	Zea mays	MHAACVTISVRSQVVVWVATPAMIRAGSTTDVMIVLLTAFLLEYLPKIYHAVRVLRRMQGVSGYLFGTIWWGIALNLMAYFVAAHAVGACWYLLGAQRATKCLREQCAQAGSGCAPWALACAEPLYYGATASSVGAARLAWAGNATARGTCLDSADNYQYGAYQWTVMLVANPSRVERVLLPIFWGLMTLSTFGNLESTTEWLEIVFNIVTITGGLILVTMLIGNIKVFLNATTSKKQAMHTRLRSVELWMKRKDLPRSYRHRVRQYERQRWAATRGVDECRIVRDLPEGLRRDIKYHLCLGLVRQVPLFQHMDDLVLENICDRVKSLIFPKGEVIVREGDPVKRMLFIVRGHLQSSQVLRNGAESCCMLGPGNFSGDELLSWCLRRPFLERLPGSSST…	Phytozome
BRUSH		Lotus japonicus	MPQFDKDGVPVLLETHAQQSDEFMDSNCRRLSYRTRSASISIPMVPIEPYEGGTHLVGHTGPLRSVRKPPSGQMSGPLYATTAGAGNHFQHSIAVPGKKAVEGKTQQLSTFDGTDENLWNNNYDRKNEHLLRSGQLGMCNDPYCTTCPTYIKASQKGNPKVSTVFDSKFHNSLYGEAKGFGRKLFSFCSSCVPGVMNPHAKVVQQWNKFLAMFCLMAIFVDPLFFFLFYVRKDSNCIVIDLTMTKILLLLRSINDVVYLLNILLQFRLAYVSPESTVVGAGDLVDNPKKIALNYVKGYFFFDLFVVSPPLPQIMILFVLPTSLGSPGPNSTKNVLHVAVLLQYVPRLFRFLPLLIGQSPTGFIFESAWVNFVINLLIFMLSGHVVGSCWYLFGLQRVNQ…	https://elifesciences.org/articles/25012
